# Supplementary material for: In‐frame deletion of SMC5 related with the phenotype of primordial dwarfism, chromosomal instability and insulin resistance
Source: Clin Transl Med. 2023 Jan 10;13(1):e1007. doi: 10.1002/ctm2.1007 (PMC9832215; doi:10.1002/ctm2.1007)
Supplement: Supplementary file 2 — Supporting Information [file CTM2-13-e1007-s002.xlsx]

## Sheet: DEGs
Symbol	log2FC	Qvalue	regulated
smc5	-1.21013	0.0247871	down
mmp30	-1.89439	0.00204667	down
si:ch73-42k18.1	-1.89035	0.000652	down
LOC101882765	-1.86985	0.0132643	down
cyp24a1	-1.78631	0.000731	down
epdl2	-1.77596	0.0027244	down
si:ch211-284a16.2	-1.76786	0.000203	down
LOC100332501	-1.74479	0.000848	down
LOC101886838	-1.73794	0.024004	down
LOC100333266	-1.69869	0.00698813	down
wu:fa56d06	-1.68709	0.0316326	down
as3mt	-1.68399	1.29e-12	down
cyp46a1.4	-1.59443	0.000689	down
zgc:194221	-1.59282	0.00379498	down
c3a.3	-1.59007	0.00117172	down
LOC793338	-1.58084	0.0349813	down
ripk2	-1.56726	0.00537938	down
cenpv	-1.52533	0.0378069	down
si:dkey-93h22.8	-1.47657	0.000679	down
ptk6b	-1.45841	0.0157246	down
LOC110439526	-1.43049	0.00524092	down
zgc:92161	-1.42701	1.41e-08	down
si:ch211-161h7.5	-1.40121	0.0473832	down
stra6l	-1.38755	0.00171718	down
fibpb	-1.35436	0.000107	down
casc3	-1.32924	7.74e-05	down
LOC100005907	-1.31935	0.0109719	down
myo1hb	-1.30893	0.0234214	down
syce2	-1.2875	0.00484785	down
LOC103909561	-1.27861	0.0133057	down
rnd2	-1.27552	0.000107	down
klf7b	-1.26924	0.00118317	down
fam89b	-1.21431	1.08e-09	down
LOC110438622	-1.20467	2.09e-13	down
LOC100535961	-1.18508	0.0258603	down
LOC101883659	-1.18469	4.48e-07	down
LOC110439367	-1.16993	0.00586755	down
si:dkeyp-50d11.2	-1.16137	0.0450692	down
hapln4	-1.15962	0.0426292	down
ushbp1	-1.15659	0.00297451	down
zgc:198419	-1.1561	0.0308169	down
LOC100005446	-1.15185	0.0374911	down
dbnla	-1.15059	0.0228937	down
lhpp	-1.14953	4.49e-13	down
hmgb1a	-1.09461	0.0195262	down
ankrd29	-1.09224	0.0234214	down
abcb11a	-1.04797	0.00393229	down
si:dkey-19f23.1	-1.03896	0.0194821	down
supv3l1	-1.03696	0.0194821	down
crb3a	-1.02123	2.85e-05	down
zgc:194125	-1.0135	0.0173813	down
cnn1b	-0.98178	0.00122063	down
zgc:172122	-0.971711	0.00130158	down
si:ch211-105c13.3	-0.963842	0.00415588	down
neurl1ab	-0.954195	2.97e-07	down
si:ch211-69i3.3	-0.906495	0.0314861	down
si:ch211-209l18.4	-0.889747	0.0492914	down
sh3bp4	-0.868313	0.00189061	down
tppp2	-0.81804	9.97e-05	down
dnajc19	-0.79175	4.31e-06	down
slc26a5	-0.780768	0.0279681	down
rab11ba	-0.769673	0.000229	down
zgc:73226	-0.768824	0.00223955	down
scp2a	-0.73324	0.0290927	down
micu2	-0.683078	0.00548608	down
dhrs4	-0.678337	0.0368482	down
acaa1	-0.658424	0.0041462	down
ppm1la	-0.613382	0.000147	down
mdm2	0.819557	0.000427	up
tp53	0.951062	0.0028414	up
phlda3	0.60675	0.0290238	up
LOC108179332	0.620553	0.00815565	up
rbm34	0.641841	0.00577726	up
zgc:172352	0.65034	0.0228885	up
LOC110438047	0.656657	0.0461376	up
ppt1	0.66411	4.53e-05	up
pcdh1g26	0.698953	0.000427	up
ppp1r3ca	0.707955	0.0434039	up
mgst3a	0.713288	0.00461912	up
LOC110439587	0.717363	0.00524092	up
tdp1	0.755205	0.00335883	up
si:ch211-39k3.2	0.793773	0.0171611	up
rps27l	0.83492	0.000965	up
fndc5b	0.848636	0.0102834	up
LOC110437770	0.855937	0.0144334	up
arpp21	0.89596	9.55e-07	up
zgc:153441	0.918507	0.00198938	up
zgc:173713	0.953259	0.0112817	up
npvf	0.962167	0.0168618	up
si:dkey-167k11.5	0.982013	7.84e-05	up
zgc:110249	0.990032	0.0254795	up
LOC101883723	0.998215	0.0365645	up
cyba	1.05685	1.49e-05	up
LOC110437864	1.06831	0.0374911	up
adgrl1.1	1.08175	0.0383383	up
pih1d2	1.08338	0.0190585	up
prkcq	1.10665	0.0458879	up
pogza	1.14737	0.000345	up
renbp	1.16236	0.0295622	up
si:ch211-125e6.8	1.16519	0.0168037	up
tpo	1.16857	0.0107108	up
pigp	1.17065	8.88e-05	up
LOC100002266	1.17527	0.000437	up
si:cabz01036022.1	1.18101	0.00415588	up
si:ch73-306e8.2	1.19444	0.0195262	up
LOC100537178	1.20372	0.00685091	up
kyat1	1.21456	0.00130158	up
zgc:174288	1.22612	0.00672903	up
cyp4v7	1.23757	0.00411555	up
optc	1.27061	0.00209896	up
cp	1.28321	0.0179491	up
zgc:92066	1.29393	0.000326	up
cuzd1.1	1.33296	0.00168875	up
ppp6r2b	1.37296	0.0173813	up
LOC100536850	1.39442	0.0205814	up
LOC101882639	1.39572	0.00586485	up
LOC564253	1.40906	0.0256491	up
ptgr1	1.46028	0.0349525	up
LOC100537572	1.47838	0.00124203	up
si:dkey-228a15.1	1.51794	0.00489581	up
tmem176l.3a	1.53378	0.0100154	up
LOC100001908	1.54321	0.000389	up
bmb	1.55388	0.00280685	up
zgc:63831	1.6171	2.32e-05	up
si:dkey-204l11.1	1.66885	0.0210032	up
si:dkey-42p14.3	1.67411	0.0473832	up
LOC110438058	1.68213	0.00263055	up
LOC110439125	1.68595	0.048953	up
LOC100334101	1.75616	0.0419214	up
znf1043	1.75647	0.000417	up
LOC108179509	1.79105	0.0309011	up
LOC110438835	1.81409	0.0117822	up
si:ch73-56d11.3	2.01095	4.04e-06	up
LOC559843	2.03714	0.00348479	up
tsnaxip1	2.04884	0.000679	up
mt2	2.0814	0.0261282	up
si:ch211-125e6.5	2.25438	0.000876	up
si:ch211-208h16.4	2.2625	1.27e-12	up
LOC108179091	2.28802	0.00489581	up
zgc:173594	2.37012	0.000234	up
si:ch73-236c18.5	2.37354	0.000679	up
si:ch211-274k16.2	2.42535	1.61e-08	up
LOC100003530	2.43289	0.000567	up
LOC110438141	2.45785	4.68e-39	up
kbtbd7	2.46273	0.00250317	up
LOC101883383	2.48432	3.26e-06	up
si:rp71-36a1.3	2.57693	3.73e-07	up
LOC101886657	2.58918	7.17e-06	up
alp3	2.64801	0.00564781	up
LOC100005207	2.65362	0.00269812	up
si:dkey-264b2.3	2.67474	2.38e-06	up
LOC108183517	2.69996	0.0446266	up
LOC108182400	2.72384	0.0111566	up
LOC103908810	2.7746	0.000427	up
LOC101883151	2.86194	0.00815565	up
gpbar1	2.96126	0.021218	up
ddx43	2.9842	0.000147	up
si:ch211-197g15.6	3.30968	0.00122329	up
LOC101886784	3.31899	0.00210428	up
LOC100534815	3.79134	2.1e-14	up
LOC101883824	4.09918	0.00260614	up
LOC110439927	4.26754	0.000567	up
apnl	4.93958	0.00015	up
LOC103908677	5.24671	7.76e-45	up
si:ch211-197g15.9	5.36106	1.28e-15	up
si:ch211-137i24.12	5.5342	0.00372208	up
si:dkey-12e7.4	5.56073	2.69e-05	up
LOC103909877	5.81108	0.00524092	up
si:ch1073-513e17.1	5.99743	8.37e-05	up
LOC101883270	6.27292	0.0116059	up
LOC110438503	6.90313	1.16e-06	up
wu:fb14d09	7.45402	3.69e-19	up
si:ch73-281i18.7	8.72924	7.66e-14	up

## Sheet: KEGG Pathway
ID	Description	GeneRatio	BgRatio	pvalue	p.adjust	qvalue	geneID	Count
dre04216	Ferroptosis	0.15	0.00898942	1.24733e-06	8.35713e-05	7.3527e-05	30590/84702/436651/100126128/100006523/100170833	6
dre04217	Necroptosis	0.175	0.0284182	0.000113076	0.00378804	0.00333276	436651/100126128/565825/100006523/100005446/321622/100170833	7
dre01212	Fatty acid metabolism	0.075	0.0113093	0.0101808	0.188797	0.166106	406648/393839/431754	3
dre00120	Primary bile acid biosynthesis	0.05	0.00405974	0.0112715	0.188797	0.166106	393451/393839	2
dre01040	Biosynthesis of unsaturated fatty acids	0.05	0.00507467	0.0172955	0.227281	0.199965	393839/431754	2
dre04146	Peroxisome	0.075	0.014644	0.0203535	0.227281	0.199965	393839/393539/431754	3
dre04140	Autophagy - animal	0.1	0.0289981	0.0277779	0.236387	0.207976	555521/336746/321622/402792	4
dre04210	Apoptosis	0.1	0.0291431	0.0282254	0.236387	0.207976	30590/336746/565825/100005446	4
dre00380	Tryptophan metabolism	0.05	0.0076845	0.0375254	0.277719	0.24434	791592/100536795	2
dre00071	Fatty acid degradation	0.05	0.00811947	0.0414851	0.277719	0.24434	100536795/431754	2
dre00280	Valine, leucine and isoleucine degradation	0.05	0.00855444	0.0455956	0.277719	0.24434	100536795/431754	2
dre04621	NOD-like receptor signaling pathway	0.075	0.0250834	0.0780124	0.31119	0.273788	393551/373874/100005446	3
dre00730	Thiamine metabolism	0.025	0.00231985	0.0889575	0.31119	0.273788	100330410	1
dre04142	Lysosome	0.075	0.0266783	0.0900114	0.31119	0.273788	406648/336746/571066	3
dre04115	p53 signaling pathway	0.05	0.0127592	0.0919415	0.31119	0.273788	30637/30590	2
dre00830	Retinol metabolism	0.05	0.0134841	0.100938	0.31119	0.273788	751745/393539	2
dre03320	PPAR signaling pathway	0.05	0.0136291	0.102766	0.31119	0.273788	393839/431754	2
dre04137	Mitophagy - animal	0.05	0.0136291	0.102766	0.31119	0.273788	30590/402792	2
dre04920	Adipocytokine signaling pathway	0.05	0.0139191	0.10645	0.31119	0.273788	555521/100005446	2
dre04218	Cellular senescence	0.075	0.0289981	0.108764	0.31119	0.273788	30637/30590/565825	3
dre00450	Selenocompound metabolism	0.025	0.00289981	0.109962	0.31119	0.273788	791592	1
dre01240	Biosynthesis of cofactors	0.075	0.0292881	0.11121	0.31119	0.273788	751745/100330410/100536795	3
dre05168	Herpes simplex virus 1 infection	0.075	0.0295781	0.113677	0.31119	0.273788	30590/565074/100005446	3
dre00100	Steroid biosynthesis	0.025	0.00318979	0.120286	0.31119	0.273788	100004700	1
dre00592	alpha-Linolenic acid metabolism	0.025	0.00318979	0.120286	0.31119	0.273788	431754	1
dre00563	Glycosylphosphatidylinositol (GPI)-anchor biosynthesis	0.025	0.00333478	0.125405	0.31119	0.273788	325316	1
dre00770	Pantothenate and CoA biosynthesis	0.025	0.00333478	0.125405	0.31119	0.273788	100536795	1
dre00340	Histidine metabolism	0.025	0.00376975	0.140586	0.336403	0.295971	100536795	1
dre00790	Folate biosynthesis	0.025	0.00492968	0.179825	0.415457	0.365524	100330410	1
dre00410	beta-Alanine metabolism	0.025	0.00521966	0.189358	0.4229	0.372072	100536795	1
dre00350	Tyrosine metabolism	0.025	0.00565463	0.203456	0.425986	0.374787	569363	1
dre03410	Base excision repair	0.025	0.00565463	0.203456	0.425986	0.374787	321622	1
dre00062	Fatty acid elongation	0.025	0.0060896	0.217315	0.441214	0.388186	406648	1
dre04110	Cell cycle	0.05	0.0223285	0.224408	0.442216	0.389067	30637/30590	2
dre02010	ABC transporters	0.025	0.00710454	0.248744	0.469803	0.413338	797269	1
dre00620	Pyruvate metabolism	0.025	0.00797448	0.2747	0.469803	0.413338	100536795	1
dre04068	FoxO signaling pathway	0.05	0.0262433	0.282778	0.469803	0.413338	30637/402792	2
dre00053	Ascorbate and aldarate metabolism	0.025	0.00826446	0.283157	0.469803	0.413338	100536795	1
dre00270	Cysteine and methionine metabolism	0.025	0.00826446	0.283157	0.469803	0.413338	791592	1
dre04145	Phagosome	0.05	0.0268233	0.291442	0.469803	0.413338	393551/565074	2
dre05132	Salmonella infection	0.075	0.0481369	0.302502	0.469803	0.413338	556951/373874/100005446	3
dre00520	Amino sugar and nucleotide sugar metabolism	0.025	0.00942439	0.316031	0.469803	0.413338	791728	1
dre04622	RIG-I-like receptor signaling pathway	0.025	0.00956938	0.320036	0.469803	0.413338	100005446	1
dre00860	Porphyrin metabolism	0.025	0.00971437	0.324018	0.469803	0.413338	84702	1
dre00330	Arginine and proline metabolism	0.025	0.00985936	0.327976	0.469803	0.413338	100536795	1
dre04141	Protein processing in endoplasmic reticulum	0.05	0.0292881	0.328118	0.469803	0.413338	565825/100005446	2
dre00480	Glutathione metabolism	0.025	0.0100043	0.331913	0.469803	0.413338	406736	1
dre00561	Glycerolipid metabolism	0.025	0.0104393	0.343587	0.469803	0.413338	100536795	1
dre00982	Drug metabolism - cytochrome P450	0.025	0.0104393	0.343587	0.469803	0.413338	406736	1
dre00980	Metabolism of xenobiotics by cytochrome P450	0.025	0.0110193	0.358844	0.480851	0.423058	406736	1
dre00010	Glycolysis / Gluconeogenesis	0.025	0.0117442	0.37743	0.495839	0.436245	100536795	1
dre00310	Lysine degradation	0.025	0.0121792	0.388328	0.500346	0.44021	100536795	1
dre03015	mRNA surveillance pathway	0.025	0.0143541	0.440089	0.556338	0.489473	403025	1
dre00983	Drug metabolism - other enzymes	0.025	0.015224	0.459575	0.570213	0.50168	406736	1
dre03013	Nucleocytoplasmic transport	0.025	0.015949	0.475306	0.57901	0.509419	403025	1
dre04625	C-type lectin receptor signaling pathway	0.025	0.0187038	0.531116	0.635443	0.55907	30637	1
dre03010	Ribosome	0.025	0.0201537	0.55812	0.656036	0.577188	677743	1
dre00190	Oxidative phosphorylation	0.025	0.0214586	0.581123	0.671297	0.590615	100073345	1
dre04144	Endocytosis	0.05	0.0494418	0.595459	0.6762	0.594928	30637/406798	2
dre04120	Ubiquitin mediated proteolysis	0.025	0.0233435	0.6123	0.683735	0.601558	30637	1
dre04270	Vascular smooth muscle contraction	0.025	0.0256633	0.647578	0.706563	0.621642	555521	1
dre04910	Insulin signaling pathway	0.025	0.0260983	0.653835	0.706563	0.621642	436649	1
dre04010	MAPK signaling pathway	0.05	0.0593011	0.69554	0.739701	0.650798	30590/100005446	2
dre04310	Wnt signaling pathway	0.025	0.0318979	0.727591	0.751661	0.66132	30590	1
dre04060	Cytokine-cytokine receptor interaction	0.025	0.0320429	0.729223	0.751661	0.66132	100006301	1
dre04530	Tight junction	0.025	0.0361027	0.771238	0.782923	0.688825	724017	1
dre04810	Regulation of actin cytoskeleton	0.025	0.0446571	0.84002	0.84002	0.739059	556951	1

## Sheet: GO biological process
ID	Description	GeneRatio	BgRatio	pvalue	p.adjust	qvalue	geneID	Count
GO:0006826	iron ion transport	0.047619	0.00188449	1.8227e-05	0.0141077	0.0136607	84702/436651/100126128/100006523	4
GO:0055072	iron ion homeostasis	0.047619	0.00277131	8.55294e-05	0.0330999	0.032051	84702/436651/100126128/100006523	4
GO:0072332	intrinsic apoptotic signaling pathway by p53 class mediator	0.0357143	0.0012748	0.000161197	0.0415889	0.0402711	368779/30637/30590	3
GO:0006879	cellular iron ion homeostasis	0.0357143	0.00155193	0.000293216	0.0514373	0.0498073	436651/100126128/100006523	3
GO:0055076	transition metal ion homeostasis	0.047619	0.00393526	0.000335043	0.0514373	0.0498073	84702/436651/100126128/100006523	4
GO:0000041	transition metal ion transport	0.047619	0.00432325	0.000479869	0.0514373	0.0498073	84702/436651/100126128/100006523	4
GO:0072331	signal transduction by p53 class mediator	0.0357143	0.00199534	0.000622133	0.0514373	0.0498073	368779/30637/30590	3
GO:0043065	positive regulation of apoptotic process	0.047619	0.0046558	0.000635526	0.0514373	0.0498073	368779/30590/373874/402792	4
GO:0010942	positive regulation of cell death	0.047619	0.00471123	0.000664564	0.0514373	0.0498073	368779/30590/373874/402792	4
GO:0043068	positive regulation of programmed cell death	0.047619	0.00471123	0.000664564	0.0514373	0.0498073	368779/30590/373874/402792	4
GO:0019395	fatty acid oxidation	0.0357143	0.00243875	0.00112347	0.0591532	0.0572788	562008/100004700/431754	3
GO:0006706	steroid catabolic process	0.0238095	0.000609689	0.00114638	0.0591532	0.0572788	100004700/393451	2
GO:0010165	response to X-ray	0.0238095	0.000609689	0.00114638	0.0591532	0.0572788	30637/30590	2
GO:0051238	sequestering of metal ion	0.0238095	0.000609689	0.00114638	0.0591532	0.0572788	436651/100006523	2
GO:0051597	response to methylmercury	0.0238095	0.000609689	0.00114638	0.0591532	0.0572788	30590/100174951	2
GO:0046916	cellular transition metal ion homeostasis	0.0357143	0.00254961	0.00127911	0.061877	0.0599162	436651/100126128/100006523	3
GO:0042771	intrinsic apoptotic signaling pathway in response to DNA damage by p53 class mediator	0.0238095	0.000665115	0.0013715	0.0624436	0.0604649	368779/30590	2
GO:0042537	benzene-containing compound metabolic process	0.0238095	0.000720541	0.00161597	0.0694866	0.0672848	791592/431754	2
GO:0034440	lipid oxidation	0.0357143	0.00282674	0.00172567	0.0702983	0.0680707	562008/100004700/431754	3
GO:0097190	apoptotic signaling pathway	0.047619	0.00731626	0.00336205	0.130112	0.125989	368779/30637/30590/402792	4
GO:0097193	intrinsic apoptotic signaling pathway	0.0357143	0.00399069	0.00460764	0.163858	0.158665	368779/30637/30590	3
GO:0030307	positive regulation of cell growth	0.0238095	0.00121938	0.00465745	0.163858	0.158665	431748/570852	2
GO:0045927	positive regulation of growth	0.0238095	0.00155193	0.00748481	0.243388	0.235675	431748/570852	2
GO:0015850	organic hydroxy compound transport	0.0357143	0.00476666	0.00754691	0.243388	0.235675	100000104/797269/393839	3
GO:1901361	organic cyclic compound catabolic process	0.0595238	0.0150205	0.00867792	0.268668	0.260155	100004700/393451/403025/570852/431754	5
GO:0010212	response to ionizing radiation	0.0238095	0.00182907	0.010299	0.296235	0.286848	30637/30590	2
GO:0006631	fatty acid metabolic process	0.047619	0.0100876	0.0103338	0.296235	0.286848	562008/494108/100004700/431754	4
GO:0031647	regulation of protein stability	0.0238095	0.00205077	0.0128358	0.354818	0.343575	30637/30590	2
GO:0008630	intrinsic apoptotic signaling pathway in response to DNA damage	0.0238095	0.0021062	0.0135083	0.360533	0.349109	368779/30590	2
GO:1901616	organic hydroxy compound catabolic process	0.0238095	0.00221705	0.0148984	0.373289	0.36146	100004700/393451	2
GO:0042981	regulation of apoptotic process	0.0714286	0.0237779	0.0149509	0.373289	0.36146	368779/30637/30590/373874/570852/402792	6
GO:0043067	regulation of programmed cell death	0.0714286	0.0241658	0.01607	0.379087	0.367074	368779/30637/30590/373874/570852/402792	6
GO:0006839	mitochondrial transport	0.0357143	0.00631859	0.0161626	0.379087	0.367074	393734/402792/548335	3
GO:0055065	metal ion homeostasis	0.0595238	0.018069	0.0180681	0.382498	0.370377	84702/436651/100126128/100006523/548335	5
GO:0044282	small molecule catabolic process	0.047619	0.0121938	0.0194473	0.382498	0.370377	791728/100004700/393451/431754	4
GO:0010941	regulation of cell death	0.0714286	0.0257178	0.0211294	0.382498	0.370377	368779/30637/30590/373874/570852/402792	6
GO:0030258	lipid modification	0.0357143	0.00726084	0.0232694	0.382498	0.370377	562008/100004700/431754	3
GO:0006805	xenobiotic metabolic process	0.0238095	0.00282674	0.0235652	0.382498	0.370377	664699/431754	2
GO:1902532	negative regulation of intracellular signal transduction	0.0357143	0.00742711	0.0246732	0.382498	0.370377	368779/30637/569399	3
GO:0055080	cation homeostasis	0.0595238	0.0204523	0.0289073	0.382498	0.370377	84702/436651/100126128/100006523/548335	5
GO:0030865	cortical cytoskeleton organization	0.0238095	0.00321472	0.0299208	0.382498	0.370377	556951/751645	2
GO:0016311	dephosphorylation	0.047619	0.0140783	0.0308379	0.382498	0.370377	570360/100330410/100073345/556994	4
GO:0006302	double-strand break repair	0.0357143	0.00820308	0.0318178	0.382498	0.370377	571485/30590/566749	3
GO:0001578	microtubule bundle formation	0.0238095	0.00332557	0.0318485	0.382498	0.370377	494086/559490	2
GO:0098771	inorganic ion homeostasis	0.0595238	0.0210065	0.0319122	0.382498	0.370377	84702/436651/100126128/100006523/548335	5
GO:0030031	cell projection assembly	0.0595238	0.0211728	0.0328505	0.382498	0.370377	556951/494086/405787/431748/724017	5
GO:0051651	maintenance of location in cell	0.0238095	0.00343643	0.033824	0.382498	0.370377	436651/100006523	2
GO:0006875	cellular metal ion homeostasis	0.047619	0.0149097	0.0368899	0.382498	0.370377	436651/100126128/100006523/548335	4
GO:0050801	ion homeostasis	0.0595238	0.0218934	0.0371161	0.382498	0.370377	84702/436651/100126128/100006523/548335	5
GO:0016049	cell growth	0.0357143	0.00897905	0.0399303	0.382498	0.370377	431748/570852/559490	3
GO:0001894	tissue homeostasis	0.0238095	0.00393526	0.0432775	0.382498	0.370377	30590/100000104	2
GO:0032787	monocarboxylic acid metabolic process	0.047619	0.0157965	0.0440511	0.382498	0.370377	562008/494108/100004700/431754	4
GO:0000491	small nucleolar ribonucleoprotein complex assembly	0.0119048	0.000554262	0.0456057	0.382498	0.370377	494086	1
GO:0030277	maintenance of gastrointestinal epithelium	0.0119048	0.000554262	0.0456057	0.382498	0.370377	30590	1
GO:0032366	intracellular sterol transport	0.0119048	0.000554262	0.0456057	0.382498	0.370377	393839	1
GO:0032368	regulation of lipid transport	0.0119048	0.000554262	0.0456057	0.382498	0.370377	393839	1
GO:0033280	response to vitamin D	0.0119048	0.000554262	0.0456057	0.382498	0.370377	100004700	1
GO:0070189	kynurenine metabolic process	0.0119048	0.000554262	0.0456057	0.382498	0.370377	791592	1
GO:0090050	positive regulation of cell migration involved in sprouting angiogenesis	0.0119048	0.000554262	0.0456057	0.382498	0.370377	100174951	1
GO:0009314	response to radiation	0.0357143	0.00953331	0.0463065	0.382498	0.370377	30637/30590/100000104	3
GO:1990542	mitochondrial transmembrane transport	0.0238095	0.00410154	0.0466233	0.382498	0.370377	393734/548335	2
GO:0006470	protein dephosphorylation	0.0357143	0.00964416	0.0476388	0.382498	0.370377	570360/100073345/556994	3
GO:0006825	copper ion transport	0.0119048	0.000609689	0.0500517	0.382498	0.370377	84702	1
GO:0006851	mitochondrial calcium ion transmembrane transport	0.0119048	0.000609689	0.0500517	0.382498	0.370377	548335	1
GO:0007130	synaptonemal complex assembly	0.0119048	0.000609689	0.0500517	0.382498	0.370377	553132	1
GO:0010770	positive regulation of cell morphogenesis involved in differentiation	0.0119048	0.000609689	0.0500517	0.382498	0.370377	431748	1
GO:0031468	nuclear membrane reassembly	0.0119048	0.000609689	0.0500517	0.382498	0.370377	559540	1
GO:0043536	positive regulation of blood vessel endothelial cell migration	0.0119048	0.000609689	0.0500517	0.382498	0.370377	100174951	1
GO:0046902	regulation of mitochondrial membrane permeability	0.0119048	0.000609689	0.0500517	0.382498	0.370377	402792	1
GO:0061001	regulation of dendritic spine morphogenesis	0.0119048	0.000609689	0.0500517	0.382498	0.370377	431748	1
GO:0061484	hematopoietic stem cell homeostasis	0.0119048	0.000609689	0.0500517	0.382498	0.370377	30590	1
GO:0070193	synaptonemal complex organization	0.0119048	0.000609689	0.0500517	0.382498	0.370377	553132	1
GO:1901797	negative regulation of signal transduction by p53 class mediator	0.0119048	0.000609689	0.0500517	0.382498	0.370377	30637	1
GO:0016042	lipid catabolic process	0.0357143	0.00997672	0.0517485	0.382498	0.370377	100004700/393451/431754	3
GO:0071466	cellular response to xenobiotic stimulus	0.0238095	0.0044341	0.0535875	0.382498	0.370377	664699/431754	2
GO:0000963	mitochondrial RNA processing	0.0119048	0.000665115	0.0544771	0.382498	0.370377	570852	1
GO:0007569	cell aging	0.0119048	0.000665115	0.0544771	0.382498	0.370377	30590	1
GO:0010769	regulation of cell morphogenesis involved in differentiation	0.0119048	0.000665115	0.0544771	0.382498	0.370377	431748	1
GO:0030431	sleep	0.0119048	0.000665115	0.0544771	0.382498	0.370377	100002108	1
GO:0033209	tumor necrosis factor-mediated signaling pathway	0.0119048	0.000665115	0.0544771	0.382498	0.370377	100006301	1
GO:0046348	amino sugar catabolic process	0.0119048	0.000665115	0.0544771	0.382498	0.370377	791728	1
GO:0090049	regulation of cell migration involved in sprouting angiogenesis	0.0119048	0.000665115	0.0544771	0.382498	0.370377	100174951	1
GO:0030003	cellular cation homeostasis	0.047619	0.0170713	0.0556235	0.382498	0.370377	436651/100126128/100006523/548335	4
GO:0010648	negative regulation of cell communication	0.0595238	0.0245538	0.0557305	0.382498	0.370377	368779/30637/100002108/767739/569399	5
GO:0023057	negative regulation of signaling	0.0595238	0.0245538	0.0557305	0.382498	0.370377	368779/30637/100002108/767739/569399	5
GO:0007610	behavior	0.0357143	0.0103647	0.0567537	0.382498	0.370377	100002108/100535215/100000104	3
GO:0060560	developmental growth involved in morphogenesis	0.0357143	0.0103647	0.0567537	0.382498	0.370377	325316/431748/559490	3
GO:0006044	N-acetylglucosamine metabolic process	0.0119048	0.000720541	0.0588822	0.382498	0.370377	791728	1
GO:0006835	dicarboxylic acid transport	0.0119048	0.000720541	0.0588822	0.382498	0.370377	322846	1
GO:0021603	cranial nerve formation	0.0119048	0.000720541	0.0588822	0.382498	0.370377	553082	1
GO:0042554	superoxide anion generation	0.0119048	0.000720541	0.0588822	0.382498	0.370377	393551	1
GO:0046688	response to copper ion	0.0119048	0.000720541	0.0588822	0.382498	0.370377	100174951	1
GO:0071025	RNA surveillance	0.0119048	0.000720541	0.0588822	0.382498	0.370377	570852	1
GO:0090559	regulation of membrane permeability	0.0119048	0.000720541	0.0588822	0.382498	0.370377	402792	1
GO:0006873	cellular ion homeostasis	0.047619	0.0174038	0.0588888	0.382498	0.370377	436651/100126128/100006523/548335	4
GO:0051235	maintenance of location	0.0238095	0.00476666	0.0608946	0.382498	0.370377	436651/100006523	2
GO:0005979	regulation of glycogen biosynthetic process	0.0119048	0.000775967	0.0632671	0.382498	0.370377	436649	1
GO:0010962	regulation of glucan biosynthetic process	0.0119048	0.000775967	0.0632671	0.382498	0.370377	436649	1
GO:0019748	secondary metabolic process	0.0119048	0.000775967	0.0632671	0.382498	0.370377	664699	1
GO:0030330	DNA damage response, signal transduction by p53 class mediator	0.0119048	0.000775967	0.0632671	0.382498	0.370377	30590	1
GO:0035775	pronephric glomerulus morphogenesis	0.0119048	0.000775967	0.0632671	0.382498	0.370377	30637	1
GO:0043666	regulation of phosphoprotein phosphatase activity	0.0119048	0.000775967	0.0632671	0.382498	0.370377	570360	1
GO:0048814	regulation of dendrite morphogenesis	0.0119048	0.000775967	0.0632671	0.382498	0.370377	431748	1
GO:0060997	dendritic spine morphogenesis	0.0119048	0.000775967	0.0632671	0.382498	0.370377	431748	1
GO:0071425	hematopoietic stem cell proliferation	0.0119048	0.000775967	0.0632671	0.382498	0.370377	30590	1
GO:0071763	nuclear membrane organization	0.0119048	0.000775967	0.0632671	0.382498	0.370377	559540	1
GO:0097178	ruffle assembly	0.0119048	0.000775967	0.0632671	0.382498	0.370377	431748	1
GO:0048871	multicellular organismal homeostasis	0.0238095	0.00498836	0.0659447	0.382498	0.370377	30590/100000104	2
GO:0000028	ribosomal small subunit assembly	0.0119048	0.000831393	0.0676317	0.382498	0.370377	677743	1
GO:0008272	sulfate transport	0.0119048	0.000831393	0.0676317	0.382498	0.370377	322846	1
GO:0010043	response to zinc ion	0.0119048	0.000831393	0.0676317	0.382498	0.370377	100174951	1
GO:0031529	ruffle organization	0.0119048	0.000831393	0.0676317	0.382498	0.370377	431748	1
GO:0032885	regulation of polysaccharide biosynthetic process	0.0119048	0.000831393	0.0676317	0.382498	0.370377	436649	1
GO:0033273	response to vitamin	0.0119048	0.000831393	0.0676317	0.382498	0.370377	100004700	1
GO:0042159	lipoprotein catabolic process	0.0119048	0.000831393	0.0676317	0.382498	0.370377	406648	1
GO:0045773	positive regulation of axon extension	0.0119048	0.000831393	0.0676317	0.382498	0.370377	431748	1
GO:0046686	response to cadmium ion	0.0119048	0.000831393	0.0676317	0.382498	0.370377	100174951	1
GO:0070873	regulation of glycogen metabolic process	0.0119048	0.000831393	0.0676317	0.382498	0.370377	436649	1
GO:0097061	dendritic spine organization	0.0119048	0.000831393	0.0676317	0.382498	0.370377	431748	1
GO:0099175	regulation of postsynapse organization	0.0119048	0.000831393	0.0676317	0.382498	0.370377	431748	1
GO:0055082	cellular chemical homeostasis	0.047619	0.0182907	0.0680881	0.382498	0.370377	436651/100126128/100006523/548335	4
GO:0006898	receptor-mediated endocytosis	0.0238095	0.00515464	0.0698213	0.382498	0.370377	406648/431748	2
GO:0006692	prostanoid metabolic process	0.0119048	0.00088682	0.0719762	0.382498	0.370377	494108	1
GO:0006693	prostaglandin metabolic process	0.0119048	0.00088682	0.0719762	0.382498	0.370377	494108	1
GO:0007501	mesodermal cell fate specification	0.0119048	0.00088682	0.0719762	0.382498	0.370377	30590	1
GO:0009409	response to cold	0.0119048	0.00088682	0.0719762	0.382498	0.370377	321622	1
GO:0010595	positive regulation of endothelial cell migration	0.0119048	0.00088682	0.0719762	0.382498	0.370377	100174951	1
GO:0010669	epithelial structure maintenance	0.0119048	0.00088682	0.0719762	0.382498	0.370377	30590	1
GO:0032881	regulation of polysaccharide metabolic process	0.0119048	0.00088682	0.0719762	0.382498	0.370377	436649	1
GO:1901796	regulation of signal transduction by p53 class mediator	0.0119048	0.00088682	0.0719762	0.382498	0.370377	30637	1
GO:0006869	lipid transport	0.0357143	0.0115841	0.0739071	0.382498	0.370377	100000104/797269/393839	3
GO:0022603	regulation of anatomical structure morphogenesis	0.047619	0.0189558	0.0754504	0.382498	0.370377	30590/325316/751645/431748	4
GO:0048878	chemical homeostasis	0.0595238	0.0269371	0.0762852	0.382498	0.370377	84702/436651/100126128/100006523/548335	5
GO:0006775	fat-soluble vitamin metabolic process	0.0119048	0.000942246	0.0763008	0.382498	0.370377	100004700	1
GO:0007584	response to nutrient	0.0119048	0.000942246	0.0763008	0.382498	0.370377	100004700	1
GO:0007622	rhythmic behavior	0.0119048	0.000942246	0.0763008	0.382498	0.370377	100002108	1
GO:0019835	cytolysis	0.0119048	0.000942246	0.0763008	0.382498	0.370377	100002992	1
GO:0021554	optic nerve development	0.0119048	0.000942246	0.0763008	0.382498	0.370377	553082	1
GO:0032365	intracellular lipid transport	0.0119048	0.000942246	0.0763008	0.382498	0.370377	393839	1
GO:0048246	macrophage chemotaxis	0.0119048	0.000942246	0.0763008	0.382498	0.370377	393551	1
GO:0048512	circadian behavior	0.0119048	0.000942246	0.0763008	0.382498	0.370377	100002108	1
GO:0050886	endocrine process	0.0119048	0.000942246	0.0763008	0.382498	0.370377	100002108	1
GO:0072102	glomerulus morphogenesis	0.0119048	0.000942246	0.0763008	0.382498	0.370377	30637	1
GO:1903531	negative regulation of secretion by cell	0.0119048	0.000942246	0.0763008	0.382498	0.370377	100002108	1
GO:0009410	response to xenobiotic stimulus	0.0238095	0.00543177	0.0764436	0.382498	0.370377	664699/431754	2
GO:0060249	anatomical structure homeostasis	0.0238095	0.00543177	0.0764436	0.382498	0.370377	30590/100000104	2
GO:0022604	regulation of cell morphogenesis	0.0238095	0.00554262	0.0791466	0.382498	0.370377	751645/431748	2
GO:0001710	mesodermal cell fate commitment	0.0119048	0.000997672	0.0806054	0.382498	0.370377	30590	1
GO:0008345	larval locomotory behavior	0.0119048	0.000997672	0.0806054	0.382498	0.370377	100535215	1
GO:0030537	larval behavior	0.0119048	0.000997672	0.0806054	0.382498	0.370377	100535215	1
GO:0032388	positive regulation of intracellular transport	0.0119048	0.000997672	0.0806054	0.382498	0.370377	393839	1
GO:0043535	regulation of blood vessel endothelial cell migration	0.0119048	0.000997672	0.0806054	0.382498	0.370377	100174951	1
GO:0060996	dendritic spine development	0.0119048	0.000997672	0.0806054	0.382498	0.370377	431748	1
GO:0046942	carboxylic acid transport	0.0238095	0.00565348	0.0818793	0.382498	0.370377	797269/322846	2
GO:0120031	plasma membrane bounded cell projection assembly	0.047619	0.0196763	0.0838638	0.382498	0.370377	494086/405787/431748/724017	4
GO:0002042	cell migration involved in sprouting angiogenesis	0.0119048	0.0010531	0.0848902	0.382498	0.370377	100174951	1
GO:0007129	homologous chromosome pairing at meiosis	0.0119048	0.0010531	0.0848902	0.382498	0.370377	553132	1
GO:0007634	optokinetic behavior	0.0119048	0.0010531	0.0848902	0.382498	0.370377	100000104	1
GO:0030150	protein import into mitochondrial matrix	0.0119048	0.0010531	0.0848902	0.382498	0.370377	393734	1
GO:0051048	negative regulation of secretion	0.0119048	0.0010531	0.0848902	0.382498	0.370377	100002108	1
GO:0106027	neuron projection organization	0.0119048	0.0010531	0.0848902	0.382498	0.370377	431748	1
GO:1902742	apoptotic process involved in development	0.0119048	0.0010531	0.0848902	0.382498	0.370377	30590	1
GO:1905330	regulation of morphogenesis of an epithelium	0.0119048	0.0010531	0.0848902	0.382498	0.370377	325316	1
GO:1905952	regulation of lipid localization	0.0119048	0.0010531	0.0848902	0.382498	0.370377	393839	1
GO:0051240	positive regulation of multicellular organismal process	0.0357143	0.01236	0.0858889	0.382498	0.370377	100002108/100174951/431748	3
GO:0008544	epidermis development	0.0238095	0.00581975	0.0860325	0.382498	0.370377	30590/724017	2
GO:0009628	response to abiotic stimulus	0.047619	0.0199534	0.0872186	0.382498	0.370377	30637/30590/100000104/321622	4
GO:0001558	regulation of cell growth	0.0238095	0.00587518	0.0874309	0.382498	0.370377	431748/570852	2
GO:0007005	mitochondrion organization	0.0357143	0.0125263	0.0885585	0.382498	0.370377	570852/393734/402792	3
GO:0006998	nuclear envelope organization	0.0119048	0.00110852	0.0891552	0.382498	0.370377	559540	1
GO:0008637	apoptotic mitochondrial changes	0.0119048	0.00110852	0.0891552	0.382498	0.370377	402792	1
GO:0010634	positive regulation of epithelial cell migration	0.0119048	0.00110852	0.0891552	0.382498	0.370377	100174951	1
GO:0030574	collagen catabolic process	0.0119048	0.00110852	0.0891552	0.382498	0.370377	678531	1
GO:0072089	stem cell proliferation	0.0119048	0.00110852	0.0891552	0.382498	0.370377	30590	1
GO:1902017	regulation of cilium assembly	0.0119048	0.00110852	0.0891552	0.382498	0.370377	724017	1
GO:1905517	macrophage migration	0.0119048	0.00110852	0.0891552	0.382498	0.370377	393551	1
GO:0010876	lipid localization	0.0357143	0.0126372	0.0903577	0.382498	0.370377	100000104/797269/393839	3
GO:0048675	axon extension	0.0238095	0.00604146	0.091667	0.382498	0.370377	431748/559490	2
GO:0007568	aging	0.0119048	0.00116395	0.0934007	0.382498	0.370377	30590	1
GO:0021602	cranial nerve morphogenesis	0.0119048	0.00116395	0.0934007	0.382498	0.370377	553082	1
GO:0030050	vesicle transport along actin filament	0.0119048	0.00116395	0.0934007	0.382498	0.370377	796782	1
GO:0043249	erythrocyte maturation	0.0119048	0.00116395	0.0934007	0.382498	0.370377	30590	1
GO:0048639	positive regulation of developmental growth	0.0119048	0.00116395	0.0934007	0.382498	0.370377	431748	1
GO:0050773	regulation of dendrite development	0.0119048	0.00116395	0.0934007	0.382498	0.370377	431748	1
GO:0050795	regulation of behavior	0.0119048	0.00116395	0.0934007	0.382498	0.370377	100002108	1
GO:0051180	vitamin transport	0.0119048	0.00116395	0.0934007	0.382498	0.370377	100000104	1
GO:0071456	cellular response to hypoxia	0.0119048	0.00116395	0.0934007	0.382498	0.370377	30590	1
GO:0099515	actin filament-based transport	0.0119048	0.00116395	0.0934007	0.382498	0.370377	796782	1
GO:1901071	glucosamine-containing compound metabolic process	0.0119048	0.00116395	0.0934007	0.382498	0.370377	791728	1
GO:0042157	lipoprotein metabolic process	0.0238095	0.00626316	0.0974069	0.385525	0.373309	406648/325316	2
GO:0006801	superoxide metabolic process	0.0119048	0.00121938	0.0976265	0.385525	0.373309	393551	1
GO:0009411	response to UV	0.0119048	0.00121938	0.0976265	0.385525	0.373309	30590	1
GO:0010921	regulation of phosphatase activity	0.0119048	0.00121938	0.0976265	0.385525	0.373309	570360	1
GO:0022600	digestive system process	0.0119048	0.00121938	0.0976265	0.385525	0.373309	30590	1
GO:0036294	cellular response to decreased oxygen levels	0.0119048	0.00121938	0.0976265	0.385525	0.373309	30590	1
GO:2001243	negative regulation of intrinsic apoptotic signaling pathway	0.0119048	0.00121938	0.0976265	0.385525	0.373309	30637	1
GO:0008202	steroid metabolic process	0.0238095	0.00637402	0.100315	0.388269	0.375966	100004700/393451	2
GO:0007163	establishment or maintenance of cell polarity	0.0238095	0.00642944	0.101778	0.388269	0.375966	565917/751645	2
GO:0001714	endodermal cell fate specification	0.0119048	0.0012748	0.101833	0.388269	0.375966	30590	1
GO:0010594	regulation of endothelial cell migration	0.0119048	0.0012748	0.101833	0.388269	0.375966	100174951	1
GO:0043255	regulation of carbohydrate biosynthetic process	0.0119048	0.0012748	0.101833	0.388269	0.375966	436649	1
GO:0045143	homologous chromosome segregation	0.0119048	0.0012748	0.101833	0.388269	0.375966	553132	1
GO:0071453	cellular response to oxygen levels	0.0119048	0.0012748	0.101833	0.388269	0.375966	30590	1
GO:1990138	neuron projection extension	0.0238095	0.00648487	0.103247	0.39173	0.379317	431748/559490	2
GO:0000959	mitochondrial RNA metabolic process	0.0119048	0.00133023	0.10602	0.394517	0.382015	570852	1
GO:0001711	endodermal cell fate commitment	0.0119048	0.00133023	0.10602	0.394517	0.382015	30590	1
GO:0007632	visual behavior	0.0119048	0.00133023	0.10602	0.394517	0.382015	100000104	1
GO:0010976	positive regulation of neuron projection development	0.0119048	0.00133023	0.10602	0.394517	0.382015	431748	1
GO:0019725	cellular homeostasis	0.047619	0.0215054	0.107183	0.396934	0.384357	436651/100126128/100006523/548335	4
GO:0000184	nuclear-transcribed mRNA catabolic process, nonsense-mediated decay	0.0119048	0.00138566	0.110188	0.398529	0.385901	403025	1
GO:0035845	photoreceptor cell outer segment organization	0.0119048	0.00138566	0.110188	0.398529	0.385901	100000104	1
GO:0045746	negative regulation of Notch signaling pathway	0.0119048	0.00138566	0.110188	0.398529	0.385901	767739	1
GO:0046785	microtubule polymerization	0.0119048	0.00138566	0.110188	0.398529	0.385901	559490	1
GO:0072348	sulfur compound transport	0.0119048	0.00138566	0.110188	0.398529	0.385901	322846	1
GO:0032392	DNA geometric change	0.0119048	0.00144108	0.114336	0.403719	0.390926	570852	1
GO:0032508	DNA duplex unwinding	0.0119048	0.00144108	0.114336	0.403719	0.390926	570852	1
GO:0035304	regulation of protein dephosphorylation	0.0119048	0.00144108	0.114336	0.403719	0.390926	570360	1
GO:0043467	regulation of generation of precursor metabolites and energy	0.0119048	0.00144108	0.114336	0.403719	0.390926	436649	1
GO:1905515	non-motile cilium assembly	0.0119048	0.00144108	0.114336	0.403719	0.390926	724017	1
GO:0015849	organic acid transport	0.0238095	0.0069837	0.116722	0.403719	0.390926	797269/322846	2
GO:0019439	aromatic compound catabolic process	0.0357143	0.0142445	0.118094	0.403719	0.390926	403025/570852/431754	3
GO:0007586	digestion	0.0119048	0.00149651	0.118466	0.403719	0.390926	30590	1
GO:0039021	pronephric glomerulus development	0.0119048	0.00149651	0.118466	0.403719	0.390926	30637	1
GO:2000779	regulation of double-strand break repair	0.0119048	0.00149651	0.118466	0.403719	0.390926	30590	1
GO:0006402	mRNA catabolic process	0.0238095	0.00714998	0.121309	0.403719	0.390926	403025/570852	2
GO:0005978	glycogen biosynthetic process	0.0119048	0.00155193	0.122576	0.403719	0.390926	436649	1
GO:0006506	GPI anchor biosynthetic process	0.0119048	0.00155193	0.122576	0.403719	0.390926	325316	1
GO:0009250	glucan biosynthetic process	0.0119048	0.00155193	0.122576	0.403719	0.390926	436649	1
GO:0010632	regulation of epithelial cell migration	0.0119048	0.00155193	0.122576	0.403719	0.390926	100174951	1
GO:0030866	cortical actin cytoskeleton organization	0.0119048	0.00155193	0.122576	0.403719	0.390926	556951	1
GO:0042491	inner ear auditory receptor cell differentiation	0.0119048	0.00155193	0.122576	0.403719	0.390926	724017	1
GO:0044091	membrane biogenesis	0.0119048	0.00155193	0.122576	0.403719	0.390926	559540	1
GO:0045494	photoreceptor cell maintenance	0.0119048	0.00155193	0.122576	0.403719	0.390926	100000104	1
GO:0070286	axonemal dynein complex assembly	0.0119048	0.00155193	0.122576	0.403719	0.390926	494086	1
GO:0071709	membrane assembly	0.0119048	0.00155193	0.122576	0.403719	0.390926	559540	1
GO:0098813	nuclear chromosome segregation	0.0238095	0.00731626	0.125941	0.405781	0.392922	553132/566749	2
GO:0031103	axon regeneration	0.0119048	0.00160736	0.126668	0.405781	0.392922	321622	1
GO:0032963	collagen metabolic process	0.0119048	0.00160736	0.126668	0.405781	0.392922	678531	1
GO:0048333	mesodermal cell differentiation	0.0119048	0.00160736	0.126668	0.405781	0.392922	30590	1
GO:0048588	developmental cell growth	0.0238095	0.00737169	0.127494	0.405781	0.392922	431748/559490	2
GO:0006505	GPI anchor metabolic process	0.0119048	0.00166279	0.13074	0.405781	0.392922	325316	1
GO:0006690	icosanoid metabolic process	0.0119048	0.00166279	0.13074	0.405781	0.392922	494108	1
GO:0046328	regulation of JNK cascade	0.0119048	0.00166279	0.13074	0.405781	0.392922	325316	1
GO:0051896	regulation of protein kinase B signaling	0.0119048	0.00166279	0.13074	0.405781	0.392922	368779	1
GO:0022618	ribonucleoprotein complex assembly	0.0238095	0.00753797	0.132181	0.405781	0.392922	677743/494086	2
GO:0040007	growth	0.047619	0.0234453	0.134769	0.405781	0.392922	325316/431748/570852/559490	4
GO:0030301	cholesterol transport	0.0119048	0.00171821	0.134794	0.405781	0.392922	393839	1
GO:0032007	negative regulation of TOR signaling	0.0119048	0.00171821	0.134794	0.405781	0.392922	569399	1
GO:0035987	endodermal cell differentiation	0.0119048	0.00171821	0.134794	0.405781	0.392922	30590	1
GO:0046164	alcohol catabolic process	0.0119048	0.00171821	0.134794	0.405781	0.392922	393451	1
GO:0048678	response to axon injury	0.0119048	0.00171821	0.134794	0.405781	0.392922	321622	1
GO:0070192	chromosome organization involved in meiotic cell cycle	0.0119048	0.00171821	0.134794	0.405781	0.392922	553132	1
GO:0009416	response to light stimulus	0.0238095	0.00770425	0.136908	0.405781	0.392922	30590/100000104	2
GO:0071826	ribonucleoprotein complex subunit organization	0.0238095	0.00775967	0.138492	0.405781	0.392922	677743/494086	2
GO:0010906	regulation of glucose metabolic process	0.0119048	0.00177364	0.138829	0.405781	0.392922	436649	1
GO:0015918	sterol transport	0.0119048	0.00177364	0.138829	0.405781	0.392922	393839	1
GO:0016525	negative regulation of angiogenesis	0.0119048	0.00177364	0.138829	0.405781	0.392922	30590	1
GO:0043491	protein kinase B signaling	0.0119048	0.00177364	0.138829	0.405781	0.392922	368779	1
GO:0046883	regulation of hormone secretion	0.0119048	0.00177364	0.138829	0.405781	0.392922	100002108	1
GO:0048813	dendrite morphogenesis	0.0119048	0.00177364	0.138829	0.405781	0.392922	431748	1
GO:0051262	protein tetramerization	0.0119048	0.00177364	0.138829	0.405781	0.392922	30590	1
GO:2000181	negative regulation of blood vessel morphogenesis	0.0119048	0.00177364	0.138829	0.405781	0.392922	30590	1
GO:2001242	regulation of intrinsic apoptotic signaling pathway	0.0119048	0.00177364	0.138829	0.405781	0.392922	30637	1
GO:0006974	cellular response to DNA damage stimulus	0.047619	0.0237224	0.13893	0.405781	0.392922	368779/571485/30590/566749	4
GO:0009968	negative regulation of signal transduction	0.047619	0.0237224	0.13893	0.405781	0.392922	368779/30637/767739/569399	4
GO:0015711	organic anion transport	0.0238095	0.0078151	0.14008	0.407601	0.394685	797269/322846	2
GO:0001895	retina homeostasis	0.0119048	0.00182907	0.142846	0.409491	0.396515	100000104	1
GO:0044743	protein transmembrane import into intracellular organelle	0.0119048	0.00182907	0.142846	0.409491	0.396515	393734	1
GO:0060795	cell fate commitment involved in formation of primary germ layer	0.0119048	0.00182907	0.142846	0.409491	0.396515	30590	1
GO:1901343	negative regulation of vasculature development	0.0119048	0.00182907	0.142846	0.409491	0.396515	30590	1
GO:0046903	secretion	0.0357143	0.015741	0.146399	0.413298	0.400202	100002108/797269/406798	3
GO:0080135	regulation of cellular response to stress	0.0238095	0.0080368	0.146472	0.413298	0.400202	30590/325316	2
GO:0006040	amino sugar metabolic process	0.0119048	0.00188449	0.146844	0.413298	0.400202	791728	1
GO:0031102	neuron projection regeneration	0.0119048	0.00188449	0.146844	0.413298	0.400202	321622	1
GO:0043523	regulation of neuron apoptotic process	0.0119048	0.00188449	0.146844	0.413298	0.400202	30590	1
GO:0006635	fatty acid beta-oxidation	0.0119048	0.00193992	0.150823	0.413816	0.400703	431754	1
GO:0007062	sister chromatid cohesion	0.0119048	0.00193992	0.150823	0.413816	0.400703	566749	1
GO:0010675	regulation of cellular carbohydrate metabolic process	0.0119048	0.00193992	0.150823	0.413816	0.400703	436649	1
GO:0032386	regulation of intracellular transport	0.0119048	0.00193992	0.150823	0.413816	0.400703	393839	1
GO:0042752	regulation of circadian rhythm	0.0119048	0.00193992	0.150823	0.413816	0.400703	100002108	1
GO:0043280	positive regulation of cysteine-type endopeptidase activity involved in apoptotic process	0.0119048	0.00193992	0.150823	0.413816	0.400703	30590	1
GO:0050772	positive regulation of axonogenesis	0.0119048	0.00193992	0.150823	0.413816	0.400703	431748	1
GO:0006401	RNA catabolic process	0.0238095	0.00820308	0.151305	0.413816	0.400703	403025/570852	2
GO:0035303	regulation of dephosphorylation	0.0119048	0.00199534	0.154785	0.416993	0.40378	570360	1
GO:0043123	positive regulation of I-kappaB kinase/NF-kappaB signaling	0.0119048	0.00199534	0.154785	0.416993	0.40378	373874	1
GO:2001056	positive regulation of cysteine-type endopeptidase activity	0.0119048	0.00199534	0.154785	0.416993	0.40378	30590	1
GO:0002377	immunoglobulin production	0.0119048	0.00205077	0.158728	0.416993	0.40378	100004856	1
GO:0006109	regulation of carbohydrate metabolic process	0.0119048	0.00205077	0.158728	0.416993	0.40378	436649	1
GO:0032872	regulation of stress-activated MAPK cascade	0.0119048	0.00205077	0.158728	0.416993	0.40378	325316	1
GO:0050807	regulation of synapse organization	0.0119048	0.00205077	0.158728	0.416993	0.40378	431748	1
GO:0060028	convergent extension involved in axis elongation	0.0119048	0.00205077	0.158728	0.416993	0.40378	325316	1
GO:0070302	regulation of stress-activated protein kinase signaling cascade	0.0119048	0.00205077	0.158728	0.416993	0.40378	325316	1
GO:2001234	negative regulation of apoptotic signaling pathway	0.0119048	0.00205077	0.158728	0.416993	0.40378	30637	1
GO:0032271	regulation of protein polymerization	0.0238095	0.00848021	0.15943	0.416993	0.40378	431748/559490	2
GO:0046395	carboxylic acid catabolic process	0.0238095	0.00848021	0.15943	0.416993	0.40378	791728/431754	2
GO:0060271	cilium assembly	0.0357143	0.016517	0.161879	0.416993	0.40378	494086/405787/724017	3
GO:0000077	DNA damage checkpoint signaling	0.0119048	0.0021062	0.162653	0.416993	0.40378	30590	1
GO:0006626	protein targeting to mitochondrion	0.0119048	0.0021062	0.162653	0.416993	0.40378	393734	1
GO:0033559	unsaturated fatty acid metabolic process	0.0119048	0.0021062	0.162653	0.416993	0.40378	494108	1
GO:0043534	blood vessel endothelial cell migration	0.0119048	0.0021062	0.162653	0.416993	0.40378	100174951	1
GO:0099173	postsynapse organization	0.0119048	0.0021062	0.162653	0.416993	0.40378	431748	1
GO:0016054	organic acid catabolic process	0.0238095	0.00859107	0.162703	0.416993	0.40378	791728/431754	2
GO:0010950	positive regulation of endopeptidase activity	0.0119048	0.00216162	0.166559	0.421297	0.407947	30590	1
GO:0010952	positive regulation of peptidase activity	0.0119048	0.00216162	0.166559	0.421297	0.407947	30590	1
GO:0042178	xenobiotic catabolic process	0.0119048	0.00216162	0.166559	0.421297	0.407947	431754	1
GO:0042255	ribosome assembly	0.0119048	0.00216162	0.166559	0.421297	0.407947	677743	1
GO:0040008	regulation of growth	0.0238095	0.00881277	0.169285	0.422842	0.409443	431748/570852	2
GO:0006766	vitamin metabolic process	0.0119048	0.00221705	0.170448	0.422842	0.409443	100004700	1
GO:0007006	mitochondrial membrane organization	0.0119048	0.00221705	0.170448	0.422842	0.409443	402792	1
GO:0007254	JNK cascade	0.0119048	0.00221705	0.170448	0.422842	0.409443	325316	1
GO:0046879	hormone secretion	0.0119048	0.00221705	0.170448	0.422842	0.409443	100002108	1
GO:0070509	calcium ion import	0.0119048	0.00221705	0.170448	0.422842	0.409443	548335	1
GO:0060026	convergent extension	0.0238095	0.00892362	0.172594	0.422966	0.409563	325316/405787	2
GO:0006997	nucleus organization	0.0119048	0.00227248	0.174319	0.422966	0.409563	559540	1
GO:0005977	glycogen metabolic process	0.0119048	0.0023279	0.178172	0.422966	0.409563	436649	1
GO:0006073	cellular glucan metabolic process	0.0119048	0.0023279	0.178172	0.422966	0.409563	436649	1
GO:0009914	hormone transport	0.0119048	0.0023279	0.178172	0.422966	0.409563	100002108	1
GO:0031570	DNA integrity checkpoint signaling	0.0119048	0.0023279	0.178172	0.422966	0.409563	30590	1
GO:0039019	pronephric nephron development	0.0119048	0.0023279	0.178172	0.422966	0.409563	30637	1
GO:0044042	glucan metabolic process	0.0119048	0.0023279	0.178172	0.422966	0.409563	436649	1
GO:1901214	regulation of neuron death	0.0119048	0.0023279	0.178172	0.422966	0.409563	30590	1
GO:0006259	DNA metabolic process	0.047619	0.0262166	0.178586	0.422966	0.409563	571485/30590/566749/570852	4
GO:0044087	regulation of cellular component biogenesis	0.0357143	0.0173484	0.178992	0.422966	0.409563	431748/724017/559490	3
GO:0044782	cilium organization	0.0357143	0.0174593	0.181311	0.422966	0.409563	494086/405787/724017	3
GO:0007338	single fertilization	0.0119048	0.00238333	0.182007	0.422966	0.409563	559540	1
GO:0045132	meiotic chromosome segregation	0.0119048	0.00238333	0.182007	0.422966	0.409563	553132	1
GO:0070585	protein localization to mitochondrion	0.0119048	0.00238333	0.182007	0.422966	0.409563	393734	1
GO:0071356	cellular response to tumor necrosis factor	0.0119048	0.00238333	0.182007	0.422966	0.409563	100006301	1
GO:0072655	establishment of protein localization to mitochondrion	0.0119048	0.00238333	0.182007	0.422966	0.409563	393734	1
GO:0099518	vesicle cytoskeletal trafficking	0.0119048	0.00238333	0.182007	0.422966	0.409563	796782	1
GO:0022414	reproductive process	0.0357143	0.0175147	0.182474	0.422966	0.409563	30590/559540/553132	3
GO:0032990	cell part morphogenesis	0.047619	0.0266046	0.185078	0.422966	0.409563	556951/431748/570852/559490	4
GO:0001819	positive regulation of cytokine production	0.0119048	0.00243875	0.185825	0.422966	0.409563	100174951	1
GO:0050803	regulation of synapse structure or activity	0.0119048	0.00243875	0.185825	0.422966	0.409563	431748	1
GO:0051402	neuron apoptotic process	0.0119048	0.00243875	0.185825	0.422966	0.409563	30590	1
GO:0006310	DNA recombination	0.0238095	0.00936703	0.185931	0.422966	0.409563	566749/570852	2
GO:0000003	reproduction	0.0357143	0.0177364	0.187145	0.422966	0.409563	30590/559540/553132	3
GO:0001706	endoderm formation	0.0119048	0.00249418	0.189624	0.422966	0.409563	30590	1
GO:0006112	energy reserve metabolic process	0.0119048	0.00249418	0.189624	0.422966	0.409563	436649	1
GO:0006282	regulation of DNA repair	0.0119048	0.00249418	0.189624	0.422966	0.409563	30590	1
GO:0009266	response to temperature stimulus	0.0119048	0.00249418	0.189624	0.422966	0.409563	321622	1
GO:0009566	fertilization	0.0119048	0.00249418	0.189624	0.422966	0.409563	559540	1
GO:0030048	actin filament-based movement	0.0119048	0.00249418	0.189624	0.422966	0.409563	796782	1
GO:0043281	regulation of cysteine-type endopeptidase activity involved in apoptotic process	0.0119048	0.00249418	0.189624	0.422966	0.409563	30590	1
GO:0048821	erythrocyte development	0.0119048	0.00249418	0.189624	0.422966	0.409563	30590	1
GO:0065002	intracellular protein transmembrane transport	0.0119048	0.00249418	0.189624	0.422966	0.409563	393734	1
GO:0071806	protein transmembrane transport	0.0119048	0.00249418	0.189624	0.422966	0.409563	393734	1
GO:0043254	regulation of protein-containing complex assembly	0.0238095	0.00958874	0.192655	0.428491	0.414913	431748/559490	2
GO:0060113	inner ear receptor cell differentiation	0.0119048	0.00254961	0.193407	0.428931	0.415339	724017	1
GO:0060401	cytosolic calcium ion transport	0.0119048	0.00260503	0.197172	0.434868	0.421088	548335	1
GO:0007059	chromosome segregation	0.0238095	0.00975502	0.19772	0.434868	0.421088	553132/566749	2
GO:0006281	DNA repair	0.0357143	0.0182352	0.19777	0.434868	0.421088	571485/30590/566749	3
GO:0033692	cellular polysaccharide biosynthetic process	0.0119048	0.00266046	0.200919	0.43636	0.422533	436649	1
GO:2000116	regulation of cysteine-type endopeptidase activity	0.0119048	0.00266046	0.200919	0.43636	0.422533	30590	1
GO:0048839	inner ear development	0.0238095	0.00986587	0.201105	0.43636	0.422533	100535215/724017	2
GO:0051241	negative regulation of multicellular organismal process	0.0238095	0.00986587	0.201105	0.43636	0.422533	30590/100002108	2
GO:0007015	actin filament organization	0.0357143	0.0184015	0.201344	0.43636	0.422533	796782/751645/431748	3
GO:0043583	ear development	0.0238095	0.00997672	0.204498	0.43636	0.422533	100535215/724017	2
GO:0000271	polysaccharide biosynthetic process	0.0119048	0.00271589	0.20465	0.43636	0.422533	436649	1
GO:0009247	glycolipid biosynthetic process	0.0119048	0.00271589	0.20465	0.43636	0.422533	325316	1
GO:0035082	axoneme assembly	0.0119048	0.00271589	0.20465	0.43636	0.422533	494086	1
GO:0045787	positive regulation of cell cycle	0.0119048	0.00271589	0.20465	0.43636	0.422533	30590	1
GO:0051091	positive regulation of DNA-binding transcription factor activity	0.0119048	0.00271589	0.20465	0.43636	0.422533	449943	1
GO:0001707	mesoderm formation	0.0119048	0.00277131	0.208363	0.438241	0.424354	30590	1
GO:0015718	monocarboxylic acid transport	0.0119048	0.00277131	0.208363	0.438241	0.424354	797269	1
GO:0031098	stress-activated protein kinase signaling cascade	0.0119048	0.00277131	0.208363	0.438241	0.424354	325316	1
GO:0034612	response to tumor necrosis factor	0.0119048	0.00277131	0.208363	0.438241	0.424354	100006301	1
GO:0051403	stress-activated MAPK cascade	0.0119048	0.00277131	0.208363	0.438241	0.424354	325316	1
GO:0051258	protein polymerization	0.0238095	0.0101984	0.211303	0.438859	0.424953	431748/559490	2
GO:0002440	production of molecular mediator of immune response	0.0119048	0.00282674	0.212059	0.438859	0.424953	100004856	1
GO:0003401	axis elongation	0.0119048	0.00282674	0.212059	0.438859	0.424953	325316	1
GO:0007127	meiosis I	0.0119048	0.00282674	0.212059	0.438859	0.424953	553132	1
GO:0009062	fatty acid catabolic process	0.0119048	0.00282674	0.212059	0.438859	0.424953	431754	1
GO:0043542	endothelial cell migration	0.0119048	0.00282674	0.212059	0.438859	0.424953	100174951	1
GO:0042770	signal transduction in response to DNA damage	0.0119048	0.00288216	0.215738	0.444098	0.430026	30590	1
GO:0072593	reactive oxygen species metabolic process	0.0119048	0.00288216	0.215738	0.444098	0.430026	393551	1
GO:0070997	neuron death	0.0119048	0.00293759	0.219399	0.448061	0.433863	30590	1
GO:0071599	otic vesicle development	0.0119048	0.00293759	0.219399	0.448061	0.433863	100535215	1
GO:1902115	regulation of organelle assembly	0.0119048	0.00293759	0.219399	0.448061	0.433863	724017	1
GO:0019953	sexual reproduction	0.0238095	0.010531	0.221552	0.44885	0.434627	30590/559540	2
GO:0007605	sensory perception of sound	0.0119048	0.00299302	0.223044	0.44885	0.434627	322846	1
GO:0043122	regulation of I-kappaB kinase/NF-kappaB signaling	0.0119048	0.00299302	0.223044	0.44885	0.434627	373874	1
GO:0140053	mitochondrial gene expression	0.0119048	0.00299302	0.223044	0.44885	0.434627	570852	1
GO:2001233	regulation of apoptotic signaling pathway	0.0119048	0.00299302	0.223044	0.44885	0.434627	30637	1
GO:0000280	nuclear division	0.0238095	0.0105864	0.223265	0.44885	0.434627	559540/553132	2
GO:0044703	multi-organism reproductive process	0.0238095	0.0106973	0.226693	0.453387	0.43902	30590/559540	2
GO:0051704	multi-organism process	0.0238095	0.0106973	0.226693	0.453387	0.43902	30590/559540	2
GO:0006650	glycerophospholipid metabolic process	0.0238095	0.0107527	0.228409	0.453537	0.439165	325316/393734	2
GO:0016358	dendrite development	0.0119048	0.00310387	0.230284	0.453537	0.439165	431748	1
GO:0021545	cranial nerve development	0.0119048	0.00310387	0.230284	0.453537	0.439165	553082	1
GO:0034637	cellular carbohydrate biosynthetic process	0.0119048	0.00310387	0.230284	0.453537	0.439165	436649	1
GO:0035601	protein deacylation	0.0119048	0.00310387	0.230284	0.453537	0.439165	406648	1
GO:0051302	regulation of cell division	0.0119048	0.00310387	0.230284	0.453537	0.439165	30590	1
GO:0042274	ribosomal small subunit biogenesis	0.0119048	0.00315929	0.233879	0.457127	0.442642	677743	1
GO:0061982	meiosis I cell cycle process	0.0119048	0.00315929	0.233879	0.457127	0.442642	553132	1
GO:0098732	macromolecule deacylation	0.0119048	0.00315929	0.233879	0.457127	0.442642	406648	1
GO:0008593	regulation of Notch signaling pathway	0.0119048	0.00321472	0.237457	0.461789	0.447156	767739	1
GO:0048332	mesoderm morphogenesis	0.0119048	0.00321472	0.237457	0.461789	0.447156	30590	1
GO:0035315	hair cell differentiation	0.0119048	0.00327015	0.241019	0.465209	0.450467	724017	1
GO:0072329	monocarboxylic acid catabolic process	0.0119048	0.00327015	0.241019	0.465209	0.450467	431754	1
GO:0120032	regulation of plasma membrane bounded cell projection assembly	0.0119048	0.00327015	0.241019	0.465209	0.450467	724017	1
GO:0000226	microtubule cytoskeleton organization	0.0357143	0.0203414	0.244069	0.467389	0.452579	494086/100535123/559490	3
GO:0031109	microtubule polymerization or depolymerization	0.0119048	0.00332557	0.244564	0.467389	0.452579	559490	1
GO:0050769	positive regulation of neurogenesis	0.0119048	0.00332557	0.244564	0.467389	0.452579	431748	1
GO:0060491	regulation of cell projection assembly	0.0119048	0.00332557	0.244564	0.467389	0.452579	724017	1
GO:0120035	regulation of plasma membrane bounded cell projection organization	0.0238095	0.0113624	0.247336	0.46926	0.45439	431748/724017	2
GO:0051051	negative regulation of transport	0.0119048	0.003381	0.248093	0.46926	0.45439	100002108	1
GO:0060216	definitive hemopoiesis	0.0119048	0.003381	0.248093	0.46926	0.45439	30590	1
GO:0031344	regulation of cell projection organization	0.0238095	0.0114732	0.250786	0.46926	0.45439	431748/724017	2
GO:0007416	synapse assembly	0.0119048	0.00343643	0.251606	0.46926	0.45439	431748	1
GO:0032835	glomerulus development	0.0119048	0.00343643	0.251606	0.46926	0.45439	30637	1
GO:0044264	cellular polysaccharide metabolic process	0.0119048	0.00343643	0.251606	0.46926	0.45439	436649	1
GO:0051028	mRNA transport	0.0119048	0.00343643	0.251606	0.46926	0.45439	403025	1
GO:0051607	defense response to virus	0.0119048	0.00343643	0.251606	0.46926	0.45439	373874	1
GO:0140546	defense response to symbiont	0.0119048	0.00343643	0.251606	0.46926	0.45439	373874	1
GO:0005976	polysaccharide metabolic process	0.0119048	0.00349185	0.255102	0.471239	0.456306	436649	1
GO:0007179	transforming growth factor beta receptor signaling pathway	0.0119048	0.00349185	0.255102	0.471239	0.456306	30590	1
GO:0032006	regulation of TOR signaling	0.0119048	0.00349185	0.255102	0.471239	0.456306	569399	1
GO:0050954	sensory perception of mechanical stimulus	0.0119048	0.00349185	0.255102	0.471239	0.456306	322846	1
GO:0048589	developmental growth	0.0357143	0.0208957	0.256554	0.472793	0.457811	325316/431748/559490	3
GO:0007160	cell-matrix adhesion	0.0119048	0.00354728	0.258582	0.473151	0.458158	557419	1
GO:0071559	response to transforming growth factor beta	0.0119048	0.00354728	0.258582	0.473151	0.458158	30590	1
GO:0071560	cellular response to transforming growth factor beta stimulus	0.0119048	0.00354728	0.258582	0.473151	0.458158	30590	1
GO:0048285	organelle fission	0.0238095	0.0118058	0.261142	0.474998	0.459946	559540/553132	2
GO:0008203	cholesterol metabolic process	0.0119048	0.0036027	0.262046	0.474998	0.459946	393451	1
GO:0042490	mechanoreceptor differentiation	0.0119048	0.0036027	0.262046	0.474998	0.459946	724017	1
GO:0140013	meiotic nuclear division	0.0119048	0.0036027	0.262046	0.474998	0.459946	553132	1
GO:0034655	nucleobase-containing compound catabolic process	0.0238095	0.0118612	0.262869	0.475375	0.460311	403025/570852	2
GO:0051962	positive regulation of nervous system development	0.0119048	0.00365813	0.265495	0.47789	0.462747	431748	1
GO:2001020	regulation of response to DNA damage stimulus	0.0119048	0.00365813	0.265495	0.47789	0.462747	30590	1
GO:0010631	epithelial cell migration	0.0119048	0.00371356	0.268927	0.480715	0.465482	100174951	1
GO:0031123	RNA 3'-end processing	0.0119048	0.00371356	0.268927	0.480715	0.465482	570852	1
GO:0051090	regulation of DNA-binding transcription factor activity	0.0119048	0.00371356	0.268927	0.480715	0.465482	449943	1
GO:0007249	I-kappaB kinase/NF-kappaB signaling	0.0119048	0.00376898	0.272343	0.483472	0.468152	373874	1
GO:0019216	regulation of lipid metabolic process	0.0119048	0.00376898	0.272343	0.483472	0.468152	393734	1
GO:0030516	regulation of axon extension	0.0119048	0.00376898	0.272343	0.483472	0.468152	431748	1
GO:0032956	regulation of actin cytoskeleton organization	0.0238095	0.0122492	0.274958	0.486164	0.470758	751645/431748	2
GO:0000075	cell cycle checkpoint signaling	0.0119048	0.00382441	0.275744	0.486164	0.470758	30590	1
GO:0007492	endoderm development	0.0119048	0.00382441	0.275744	0.486164	0.470758	30590	1
GO:0006664	glycolipid metabolic process	0.0119048	0.00387984	0.279129	0.488066	0.4726	325316	1
GO:0048469	cell maturation	0.0119048	0.00387984	0.279129	0.488066	0.4726	30590	1
GO:1903509	liposaccharide metabolic process	0.0119048	0.00387984	0.279129	0.488066	0.4726	325316	1
GO:0032970	regulation of actin filament-based process	0.0238095	0.0124155	0.280138	0.488066	0.4726	751645/431748	2
GO:1901615	organic hydroxy compound metabolic process	0.0238095	0.0124155	0.280138	0.488066	0.4726	100004700/393451	2
GO:0061515	myeloid cell development	0.0119048	0.00393526	0.282498	0.488066	0.4726	30590	1
GO:0070121	Kupffer's vesicle development	0.0119048	0.00393526	0.282498	0.488066	0.4726	405787	1
GO:0090132	epithelium migration	0.0119048	0.00393526	0.282498	0.488066	0.4726	100174951	1
GO:1902652	secondary alcohol metabolic process	0.0119048	0.00393526	0.282498	0.488066	0.4726	393451	1
GO:0042254	ribosome biogenesis	0.0238095	0.0125263	0.28359	0.488862	0.473371	677743/494086	2
GO:0006006	glucose metabolic process	0.0119048	0.00399069	0.285852	0.491665	0.476086	436649	1
GO:0045087	innate immune response	0.0238095	0.0126926	0.288766	0.493025	0.477402	373874/767734	2
GO:0010720	positive regulation of cell development	0.0119048	0.00404611	0.28919	0.493025	0.477402	431748	1
GO:0042180	cellular ketone metabolic process	0.0119048	0.00404611	0.28919	0.493025	0.477402	791592	1
GO:0062012	regulation of small molecule metabolic process	0.0119048	0.00404611	0.28919	0.493025	0.477402	436649	1
GO:0006956	complement activation	0.0119048	0.00410154	0.292513	0.496502	0.480769	565074	1
GO:0021675	nerve development	0.0119048	0.00410154	0.292513	0.496502	0.480769	553082	1
GO:0001666	response to hypoxia	0.0119048	0.00415697	0.295821	0.499924	0.484082	30590	1
GO:0042461	photoreceptor cell development	0.0119048	0.00415697	0.295821	0.499924	0.484082	100000104	1
GO:0016125	sterol metabolic process	0.0119048	0.00421239	0.299113	0.502198	0.486284	393451	1
GO:0031929	TOR signaling	0.0119048	0.00421239	0.299113	0.502198	0.486284	569399	1
GO:0036293	response to decreased oxygen levels	0.0119048	0.00421239	0.299113	0.502198	0.486284	30590	1
GO:0001704	formation of primary germ layer	0.0119048	0.00426782	0.30239	0.505507	0.489488	30590	1
GO:0070482	response to oxygen levels	0.0119048	0.00426782	0.30239	0.505507	0.489488	30590	1
GO:0000956	nuclear-transcribed mRNA catabolic process	0.0119048	0.00432325	0.305652	0.506583	0.490531	403025	1
GO:0050657	nucleic acid transport	0.0119048	0.00432325	0.305652	0.506583	0.490531	403025	1
GO:0050658	RNA transport	0.0119048	0.00432325	0.305652	0.506583	0.490531	403025	1
GO:0051236	establishment of RNA localization	0.0119048	0.00432325	0.305652	0.506583	0.490531	403025	1
GO:0046486	glycerolipid metabolic process	0.0238095	0.0133023	0.307706	0.507616	0.491531	325316/393734	2
GO:0046700	heterocycle catabolic process	0.0238095	0.0133023	0.307706	0.507616	0.491531	403025/570852	2
GO:0007218	neuropeptide signaling pathway	0.0119048	0.00437867	0.308898	0.507616	0.491531	100002108	1
GO:0090130	tissue migration	0.0119048	0.00437867	0.308898	0.507616	0.491531	100174951	1
GO:0006497	protein lipidation	0.0119048	0.0044341	0.31213	0.510758	0.494574	325316	1
GO:0009913	epidermal cell differentiation	0.0119048	0.0044341	0.31213	0.510758	0.494574	724017	1
GO:0044270	cellular nitrogen compound catabolic process	0.0238095	0.0134686	0.312857	0.510869	0.49468	403025/570852	2
GO:0043066	negative regulation of apoptotic process	0.0238095	0.013524	0.314573	0.511529	0.49532	30637/570852	2
GO:0008360	regulation of cell shape	0.0119048	0.00448952	0.315347	0.511529	0.49532	751645	1
GO:1903046	meiotic cell cycle process	0.0119048	0.00448952	0.315347	0.511529	0.49532	553132	1
GO:0032273	positive regulation of protein polymerization	0.0119048	0.00454495	0.318549	0.511529	0.49532	559490	1
GO:0042158	lipoprotein biosynthetic process	0.0119048	0.00454495	0.318549	0.511529	0.49532	325316	1
GO:0061387	regulation of extent of cell growth	0.0119048	0.00454495	0.318549	0.511529	0.49532	431748	1
GO:0090174	organelle membrane fusion	0.0119048	0.00454495	0.318549	0.511529	0.49532	559540	1
GO:1901988	negative regulation of cell cycle phase transition	0.0119048	0.00454495	0.318549	0.511529	0.49532	30590	1
GO:0080134	regulation of response to stress	0.0238095	0.0137457	0.321426	0.512178	0.495948	30590/325316	2
GO:0043069	negative regulation of programmed cell death	0.0238095	0.0138011	0.323136	0.512178	0.495948	30637/570852	2
GO:0051130	positive regulation of cellular component organization	0.0238095	0.0138011	0.323136	0.512178	0.495948	431748/559490	2
GO:0001817	regulation of cytokine production	0.0119048	0.0046558	0.324909	0.512178	0.495948	100174951	1
GO:0006661	phosphatidylinositol biosynthetic process	0.0119048	0.0046558	0.324909	0.512178	0.495948	325316	1
GO:0007283	spermatogenesis	0.0119048	0.0046558	0.324909	0.512178	0.495948	30590	1
GO:0021510	spinal cord development	0.0119048	0.0046558	0.324909	0.512178	0.495948	100535215	1
GO:0031346	positive regulation of cell projection organization	0.0119048	0.0046558	0.324909	0.512178	0.495948	431748	1
GO:0045862	positive regulation of proteolysis	0.0119048	0.0046558	0.324909	0.512178	0.495948	30590	1
GO:0009615	response to virus	0.0119048	0.00471123	0.328066	0.515058	0.498737	373874	1
GO:0031334	positive regulation of protein-containing complex assembly	0.0119048	0.00471123	0.328066	0.515058	0.498737	559490	1
GO:0006821	chloride transport	0.0119048	0.00482208	0.334338	0.519261	0.502807	322846	1
GO:0010038	response to metal ion	0.0119048	0.00482208	0.334338	0.519261	0.502807	100174951	1
GO:0048232	male gamete generation	0.0119048	0.00482208	0.334338	0.519261	0.502807	30590	1
GO:0061564	axon development	0.0357143	0.0243321	0.335349	0.519261	0.502807	431748/321622/559490	3
GO:0006403	RNA localization	0.0119048	0.00487751	0.337453	0.519261	0.502807	403025	1
GO:0017038	protein import	0.0119048	0.00487751	0.337453	0.519261	0.502807	393734	1
GO:0061025	membrane fusion	0.0119048	0.00487751	0.337453	0.519261	0.502807	559540	1
GO:0071695	anatomical structure maturation	0.0119048	0.00487751	0.337453	0.519261	0.502807	30590	1
GO:0072006	nephron development	0.0119048	0.00487751	0.337453	0.519261	0.502807	30637	1
GO:1990266	neutrophil migration	0.0119048	0.00487751	0.337453	0.519261	0.502807	393551	1
GO:0007623	circadian rhythm	0.0119048	0.00493293	0.340552	0.520924	0.504417	100002108	1
GO:0045765	regulation of angiogenesis	0.0119048	0.00493293	0.340552	0.520924	0.504417	30590	1
GO:0060027	convergent extension involved in gastrulation	0.0119048	0.00493293	0.340552	0.520924	0.504417	325316	1
GO:0000724	double-strand break repair via homologous recombination	0.0119048	0.00498836	0.343638	0.523574	0.506983	566749	1
GO:0050770	regulation of axonogenesis	0.0119048	0.00498836	0.343638	0.523574	0.506983	431748	1
GO:0000725	recombinational repair	0.0119048	0.00504379	0.346709	0.526182	0.509508	566749	1
GO:0001816	cytokine production	0.0119048	0.00504379	0.346709	0.526182	0.509508	100174951	1
GO:0045055	regulated exocytosis	0.0119048	0.00509921	0.349766	0.529634	0.512851	406798	1
GO:0032940	secretion by cell	0.0238095	0.014688	0.350352	0.529634	0.512851	100002108/406798	2
GO:0006644	phospholipid metabolic process	0.0238095	0.0147434	0.352042	0.530241	0.513439	325316/393734	2
GO:0051050	positive regulation of transport	0.0119048	0.00515464	0.352809	0.530241	0.513439	393839	1
GO:0052548	regulation of endopeptidase activity	0.0119048	0.00515464	0.352809	0.530241	0.513439	30590	1
GO:0007369	gastrulation	0.0238095	0.0147988	0.35373	0.530595	0.513782	30590/325316	2
GO:0006820	anion transport	0.0238095	0.0149651	0.358787	0.535974	0.51899	797269/322846	2
GO:0060548	negative regulation of cell death	0.0238095	0.0149651	0.358787	0.535974	0.51899	30637/570852	2
GO:0016051	carbohydrate biosynthetic process	0.0119048	0.00532092	0.361853	0.535974	0.51899	436649	1
GO:0030595	leukocyte chemotaxis	0.0119048	0.00532092	0.361853	0.535974	0.51899	393551	1
GO:0097530	granulocyte migration	0.0119048	0.00532092	0.361853	0.535974	0.51899	393551	1
GO:1901342	regulation of vasculature development	0.0119048	0.00532092	0.361853	0.535974	0.51899	30590	1
GO:0033043	regulation of organelle organization	0.0357143	0.0254961	0.362163	0.535974	0.51899	751645/431748/724017	3
GO:0006959	humoral immune response	0.0119048	0.00537634	0.36484	0.537879	0.520835	565074	1
GO:0010948	negative regulation of cell cycle process	0.0119048	0.00537634	0.36484	0.537879	0.520835	30590	1
GO:0021700	developmental maturation	0.0119048	0.00543177	0.367814	0.538162	0.521109	30590	1
GO:0048284	organelle fusion	0.0119048	0.00543177	0.367814	0.538162	0.521109	559540	1
GO:0051052	regulation of DNA metabolic process	0.0119048	0.00543177	0.367814	0.538162	0.521109	30590	1
GO:0060341	regulation of cellular localization	0.0119048	0.00543177	0.367814	0.538162	0.521109	393839	1
GO:0000819	sister chromatid segregation	0.0119048	0.0054872	0.370773	0.539661	0.52256	566749	1
GO:0030335	positive regulation of cell migration	0.0119048	0.0054872	0.370773	0.539661	0.52256	100174951	1
GO:0048812	neuron projection morphogenesis	0.0357143	0.0259395	0.372346	0.539661	0.52256	556951/431748/559490	3
GO:0044419	biological process involved in interspecies interaction between organisms	0.0357143	0.0259949	0.373617	0.539661	0.52256	100002992/373874/767734	3
GO:0120039	plasma membrane bounded cell projection morphogenesis	0.0357143	0.0259949	0.373617	0.539661	0.52256	556951/431748/559490	3
GO:0019318	hexose metabolic process	0.0119048	0.00554262	0.373719	0.539661	0.52256	436649	1
GO:0046530	photoreceptor cell differentiation	0.0119048	0.00554262	0.373719	0.539661	0.52256	100000104	1
GO:0007626	locomotory behavior	0.0119048	0.00559805	0.376651	0.541873	0.524702	100535215	1
GO:0046467	membrane lipid biosynthetic process	0.0119048	0.00559805	0.376651	0.541873	0.524702	325316	1
GO:0048858	cell projection morphogenesis	0.0357143	0.0262166	0.378696	0.543805	0.526573	556951/431748/559490	3
GO:0015931	nucleobase-containing compound transport	0.0119048	0.0057089	0.382474	0.5472	0.52986	403025	1
GO:0031667	response to nutrient levels	0.0119048	0.0057089	0.382474	0.5472	0.52986	100004700	1
GO:0008361	regulation of cell size	0.0119048	0.00576433	0.385366	0.548296	0.530922	431748	1
GO:0010817	regulation of hormone levels	0.0119048	0.00576433	0.385366	0.548296	0.530922	100002108	1
GO:1901136	carbohydrate derivative catabolic process	0.0119048	0.00576433	0.385366	0.548296	0.530922	791728	1
GO:0140352	export from cell	0.0238095	0.0159073	0.387162	0.549841	0.532417	100002108/406798	2
GO:0009991	response to extracellular stimulus	0.0119048	0.00581975	0.388244	0.550368	0.532928	100004700	1
GO:0030705	cytoskeleton-dependent intracellular transport	0.0119048	0.00587518	0.391109	0.552406	0.534901	796782	1
GO:2000147	positive regulation of cell motility	0.0119048	0.00587518	0.391109	0.552406	0.534901	100174951	1
GO:0051272	positive regulation of cellular component movement	0.0119048	0.00593061	0.393961	0.555313	0.537716	100174951	1
GO:0005996	monosaccharide metabolic process	0.0119048	0.00598603	0.396799	0.555313	0.537716	436649	1
GO:0007498	mesoderm development	0.0119048	0.00598603	0.396799	0.555313	0.537716	30590	1
GO:0006897	endocytosis	0.0238095	0.0162953	0.398693	0.555313	0.537716	406648/431748	2
GO:0002250	adaptive immune response	0.0119048	0.00604146	0.399624	0.555313	0.537716	373874	1
GO:0031589	cell-substrate adhesion	0.0119048	0.00604146	0.399624	0.555313	0.537716	557419	1
GO:0048638	regulation of developmental growth	0.0119048	0.00604146	0.399624	0.555313	0.537716	431748	1
GO:0051259	protein complex oligomerization	0.0119048	0.00604146	0.399624	0.555313	0.537716	30590	1
GO:0051650	establishment of vesicle localization	0.0119048	0.00604146	0.399624	0.555313	0.537716	796782	1
GO:0010035	response to inorganic substance	0.0119048	0.00609689	0.402437	0.556597	0.53896	100174951	1
GO:0040017	positive regulation of locomotion	0.0119048	0.00609689	0.402437	0.556597	0.53896	100174951	1
GO:0002009	morphogenesis of an epithelium	0.0357143	0.0272697	0.402706	0.556597	0.53896	30590/325316/405787	3
GO:0051276	chromosome organization	0.0357143	0.0273806	0.40522	0.557109	0.539456	553132/566749/570852	3
GO:0051321	meiotic cell cycle	0.0119048	0.00615231	0.405236	0.557109	0.539456	553132	1
GO:0097529	myeloid leukocyte migration	0.0119048	0.00615231	0.405236	0.557109	0.539456	393551	1
GO:0031331	positive regulation of cellular catabolic process	0.0119048	0.00626316	0.410795	0.561759	0.543958	570852	1
GO:0046474	glycerophospholipid biosynthetic process	0.0119048	0.00626316	0.410795	0.561759	0.543958	325316	1
GO:0051648	vesicle localization	0.0119048	0.00626316	0.410795	0.561759	0.543958	796782	1
GO:0051493	regulation of cytoskeleton organization	0.0238095	0.0169604	0.418228	0.56901	0.55098	751645/431748	2
GO:0006575	cellular modified amino acid metabolic process	0.0119048	0.00642944	0.419039	0.56901	0.55098	791592	1
GO:0015698	inorganic anion transport	0.0119048	0.00642944	0.419039	0.56901	0.55098	322846	1
GO:0030218	erythrocyte differentiation	0.0119048	0.00642944	0.419039	0.56901	0.55098	30590	1
GO:0001708	cell fate specification	0.0119048	0.00648487	0.421761	0.570705	0.55262	30590	1
GO:0034101	erythrocyte homeostasis	0.0119048	0.00648487	0.421761	0.570705	0.55262	30590	1
GO:0045944	positive regulation of transcription by RNA polymerase II	0.0238095	0.0171267	0.423064	0.571468	0.55336	30590/449943	2
GO:0018105	peptidyl-serine phosphorylation	0.0119048	0.00659572	0.427168	0.576007	0.557755	555521	1
GO:0060326	cell chemotaxis	0.0119048	0.006762	0.435185	0.585797	0.567234	393551	1
GO:0048511	rhythmic process	0.0119048	0.00681743	0.437832	0.587318	0.568707	100002108	1
GO:0071103	DNA conformation change	0.0119048	0.00681743	0.437832	0.587318	0.568707	570852	1
GO:0042742	defense response to bacterium	0.0119048	0.00687285	0.440468	0.587796	0.569171	373874	1
GO:0044242	cellular lipid catabolic process	0.0119048	0.00687285	0.440468	0.587796	0.569171	431754	1
GO:1901987	regulation of cell cycle phase transition	0.0119048	0.00687285	0.440468	0.587796	0.569171	30590	1
GO:0018209	peptidyl-serine modification	0.0119048	0.00692828	0.443091	0.589265	0.570593	555521	1
GO:0045786	negative regulation of cell cycle	0.0119048	0.00692828	0.443091	0.589265	0.570593	30590	1
GO:0044262	cellular carbohydrate metabolic process	0.0119048	0.0069837	0.445702	0.591721	0.57297	436649	1
GO:0022613	ribonucleoprotein complex biogenesis	0.0238095	0.0179581	0.446931	0.592337	0.573567	677743/494086	2
GO:0002262	myeloid cell homeostasis	0.0119048	0.00709456	0.450887	0.595541	0.576669	30590	1
GO:0007219	Notch signaling pathway	0.0119048	0.00709456	0.450887	0.595541	0.576669	767739	1
GO:0045017	glycerolipid biosynthetic process	0.0119048	0.00714998	0.453462	0.597921	0.578974	325316	1
GO:0002253	activation of immune response	0.0119048	0.00726084	0.458576	0.603636	0.584508	565074	1
GO:0009896	positive regulation of catabolic process	0.0119048	0.00737169	0.463643	0.606182	0.586973	570852	1
GO:0046488	phosphatidylinositol metabolic process	0.0119048	0.00737169	0.463643	0.606182	0.586973	325316	1
GO:0048793	pronephros development	0.0119048	0.00737169	0.463643	0.606182	0.586973	30637	1
GO:0052547	regulation of peptidase activity	0.0119048	0.00737169	0.463643	0.606182	0.586973	30590	1
GO:1903530	regulation of secretion by cell	0.0119048	0.00742711	0.466158	0.608443	0.589163	100002108	1
GO:0002040	sprouting angiogenesis	0.0119048	0.00748254	0.468663	0.610681	0.59133	100174951	1
GO:0098542	defense response to other organism	0.0238095	0.0189003	0.473318	0.615091	0.5956	373874/767734	2
GO:0023061	signal release	0.0119048	0.00759339	0.473636	0.615091	0.5956	100002108	1
GO:0044089	positive regulation of cellular component biogenesis	0.0119048	0.00764882	0.476105	0.616393	0.596861	559490	1
GO:0010629	negative regulation of gene expression	0.0238095	0.0190112	0.476373	0.616393	0.596861	403025/570852	2
GO:0051046	regulation of secretion	0.0119048	0.00770425	0.478563	0.616393	0.596861	100002108	1
GO:0001525	angiogenesis	0.0238095	0.019122	0.479419	0.616393	0.596861	30590/100174951	2
GO:0030900	forebrain development	0.0119048	0.00775967	0.48101	0.616393	0.596861	321622	1
GO:0031032	actomyosin structure organization	0.0119048	0.00775967	0.48101	0.616393	0.596861	572250	1
GO:0050900	leukocyte migration	0.0119048	0.00775967	0.48101	0.616393	0.596861	393551	1
GO:0140014	mitotic nuclear division	0.0119048	0.00775967	0.48101	0.616393	0.596861	559540	1
GO:1901605	alpha-amino acid metabolic process	0.0119048	0.0078151	0.483445	0.61849	0.598891	791592	1
GO:0030833	regulation of actin filament polymerization	0.0119048	0.00787052	0.485869	0.620565	0.600901	431748	1
GO:0006605	protein targeting	0.0119048	0.00792595	0.488282	0.621585	0.601889	393734	1
GO:0006643	membrane lipid metabolic process	0.0119048	0.00798138	0.490683	0.621585	0.601889	325316	1
GO:0008654	phospholipid biosynthetic process	0.0119048	0.00798138	0.490683	0.621585	0.601889	325316	1
GO:0044057	regulation of system process	0.0119048	0.00798138	0.490683	0.621585	0.601889	100002108	1
GO:0050808	synapse organization	0.0119048	0.00798138	0.490683	0.621585	0.601889	431748	1
GO:0008064	regulation of actin polymerization or depolymerization	0.0119048	0.0080368	0.493073	0.622576	0.602848	431748	1
GO:0030832	regulation of actin filament length	0.0119048	0.0080368	0.493073	0.622576	0.602848	431748	1
GO:0019221	cytokine-mediated signaling pathway	0.0119048	0.00809223	0.495453	0.623545	0.603787	100006301	1
GO:0045597	positive regulation of cell differentiation	0.0119048	0.00809223	0.495453	0.623545	0.603787	431748	1
GO:0048872	homeostasis of number of cells	0.0119048	0.00814766	0.497821	0.625509	0.605688	30590	1
GO:0010975	regulation of neuron projection development	0.0119048	0.00820308	0.500178	0.627452	0.60757	431748	1
GO:0033993	response to lipid	0.0119048	0.00831393	0.50486	0.631279	0.611275	100004700	1
GO:0050778	positive regulation of immune response	0.0119048	0.00831393	0.50486	0.631279	0.611275	565074	1
GO:0051336	regulation of hydrolase activity	0.0238095	0.0201197	0.50634	0.632108	0.612078	30590/570360	2
GO:0070588	calcium ion transmembrane transport	0.0119048	0.00842479	0.509498	0.635027	0.614904	548335	1
GO:0071345	cellular response to cytokine stimulus	0.0119048	0.00848021	0.511801	0.636872	0.616691	100006301	1
GO:0030041	actin filament polymerization	0.0119048	0.00853564	0.514094	0.638697	0.618458	431748	1
GO:0001889	liver development	0.0119048	0.00859107	0.516376	0.638697	0.618458	570852	1
GO:0050767	regulation of neurogenesis	0.0119048	0.00859107	0.516376	0.638697	0.618458	431748	1
GO:0005975	carbohydrate metabolic process	0.0238095	0.0205077	0.516569	0.638697	0.618458	436649/791728	2
GO:0006364	rRNA processing	0.0119048	0.00864649	0.518647	0.639224	0.618968	494086	1
GO:0014070	response to organic cyclic compound	0.0119048	0.00864649	0.518647	0.639224	0.618968	100004700	1
GO:0002252	immune effector process	0.0119048	0.00870192	0.520907	0.640989	0.620678	565074	1
GO:0009611	response to wounding	0.0119048	0.00881277	0.525397	0.644465	0.624043	321622	1
GO:0061008	hepaticobiliary system development	0.0119048	0.00881277	0.525397	0.644465	0.624043	570852	1
GO:0042391	regulation of membrane potential	0.0119048	0.0088682	0.527627	0.646176	0.6257	322846	1
GO:0003006	developmental process involved in reproduction	0.0119048	0.00897905	0.532054	0.649542	0.62896	30590	1
GO:0110053	regulation of actin filament organization	0.0119048	0.00897905	0.532054	0.649542	0.62896	431748	1
GO:0015980	energy derivation by oxidation of organic compounds	0.0119048	0.00903448	0.534253	0.650175	0.629573	436649	1
GO:0034329	cell junction assembly	0.0119048	0.00903448	0.534253	0.650175	0.629573	431748	1
GO:0007276	gamete generation	0.0119048	0.0090899	0.536441	0.650792	0.63017	30590	1
GO:0016072	rRNA metabolic process	0.0119048	0.0090899	0.536441	0.650792	0.63017	494086	1
GO:0061024	membrane organization	0.0238095	0.0213391	0.538019	0.651685	0.631034	559540/402792	2
GO:0048609	multicellular organismal reproductive process	0.0119048	0.00931161	0.545092	0.659221	0.638332	30590	1
GO:0006066	alcohol metabolic process	0.0119048	0.00936703	0.54723	0.659745	0.638839	393451	1
GO:0032504	multicellular organism reproduction	0.0119048	0.00936703	0.54723	0.659745	0.638839	30590	1
GO:0006417	regulation of translation	0.0119048	0.00942246	0.549358	0.660254	0.639332	403025	1
GO:0044770	cell cycle phase transition	0.0119048	0.00942246	0.549358	0.660254	0.639332	30590	1
GO:0008154	actin polymerization or depolymerization	0.0119048	0.00947788	0.551476	0.660747	0.63981	431748	1
GO:0051960	regulation of nervous system development	0.0119048	0.00947788	0.551476	0.660747	0.63981	431748	1
GO:0007156	homophilic cell adhesion via plasma membrane adhesion molecules	0.0119048	0.00953331	0.553585	0.662248	0.641263	554012	1
GO:2000026	regulation of multicellular organismal development	0.0238095	0.0220596	0.556083	0.66421	0.643163	30590/431748	2
GO:0030198	extracellular matrix organization	0.0119048	0.00975502	0.56192	0.668364	0.647185	678531	1
GO:0043062	extracellular structure organization	0.0119048	0.00975502	0.56192	0.668364	0.647185	678531	1
GO:0034097	response to cytokine	0.0119048	0.00981044	0.56398	0.668364	0.647185	100006301	1
GO:0034248	regulation of cellular amide metabolic process	0.0119048	0.00981044	0.56398	0.668364	0.647185	403025	1
GO:0045229	external encapsulating structure organization	0.0119048	0.00981044	0.56398	0.668364	0.647185	678531	1
GO:0019220	regulation of phosphate metabolic process	0.0238095	0.0224476	0.565605	0.668364	0.647185	570360/393734	2
GO:0051174	regulation of phosphorus metabolic process	0.0238095	0.0224476	0.565605	0.668364	0.647185	570360/393734	2
GO:0006816	calcium ion transport	0.0119048	0.00992129	0.56807	0.670254	0.649015	548335	1
GO:0007409	axonogenesis	0.0238095	0.0226693	0.570981	0.672663	0.651348	431748/559490	2
GO:0044093	positive regulation of molecular function	0.0238095	0.0227802	0.573651	0.674781	0.653399	30590/449943	2
GO:0006887	exocytosis	0.0119048	0.0102539	0.580116	0.679289	0.657764	406798	1
GO:0045165	cell fate commitment	0.0119048	0.0102539	0.580116	0.679289	0.657764	30590	1
GO:0072594	establishment of protein localization to organelle	0.0119048	0.0102539	0.580116	0.679289	0.657764	393734	1
GO:1902903	regulation of supramolecular fiber organization	0.0119048	0.0103093	0.582092	0.680572	0.659007	431748	1
GO:0051345	positive regulation of hydrolase activity	0.0119048	0.0103647	0.584058	0.681841	0.660235	30590	1
GO:0010628	positive regulation of gene expression	0.0119048	0.0104201	0.586014	0.683011	0.661368	100174951	1
GO:0048514	blood vessel morphogenesis	0.0238095	0.0233344	0.586825	0.683011	0.661368	30590/100174951	2
GO:0051093	negative regulation of developmental process	0.0119048	0.010531	0.589901	0.684533	0.662841	30590	1
GO:0060284	regulation of cell development	0.0119048	0.010531	0.589901	0.684533	0.662841	431748	1
GO:0051656	establishment of organelle localization	0.0119048	0.0106418	0.593751	0.687969	0.666169	796782	1
GO:0001822	kidney development	0.0119048	0.0107527	0.597566	0.689293	0.667451	30637	1
GO:0043408	regulation of MAPK cascade	0.0119048	0.0107527	0.597566	0.689293	0.667451	325316	1
GO:0072001	renal system development	0.0119048	0.0107527	0.597566	0.689293	0.667451	30637	1
GO:0000122	negative regulation of transcription by RNA polymerase II	0.0119048	0.0108635	0.601345	0.692621	0.670673	30637	1
GO:0001655	urogenital system development	0.0119048	0.0109744	0.605089	0.695898	0.673846	30637	1
GO:0030162	regulation of proteolysis	0.0119048	0.0110852	0.608799	0.699125	0.676971	30590	1
GO:0006914	autophagy	0.0119048	0.0111961	0.612474	0.700228	0.67804	30590	1
GO:0061919	process utilizing autophagic mechanism	0.0119048	0.0111961	0.612474	0.700228	0.67804	30590	1
GO:0098742	cell-cell adhesion via plasma-membrane adhesion molecules	0.0119048	0.0111961	0.612474	0.700228	0.67804	554012	1
GO:0031099	regeneration	0.0119048	0.0112515	0.614298	0.701279	0.679057	321622	1
GO:0006874	cellular calcium ion homeostasis	0.0119048	0.0114732	0.621512	0.708469	0.686019	548335	1
GO:0048667	cell morphogenesis involved in neuron differentiation	0.0238095	0.0249418	0.623343	0.709511	0.687028	431748/559490	2
GO:0030099	myeloid cell differentiation	0.0119048	0.0116949	0.628593	0.712626	0.690045	30590	1
GO:0006412	translation	0.0238095	0.0252189	0.629386	0.712626	0.690045	677743/403025	2
GO:0010564	regulation of cell cycle process	0.0119048	0.0118058	0.632084	0.712626	0.690045	30590	1
GO:0016071	mRNA metabolic process	0.0238095	0.0253852	0.632976	0.712626	0.690045	403025/570852	2
GO:0007178	transmembrane receptor protein serine/threonine kinase signaling pathway	0.0119048	0.0118612	0.633818	0.712626	0.690045	30590	1
GO:0043043	peptide biosynthetic process	0.0238095	0.0254961	0.635354	0.712626	0.690045	677743/403025	2
GO:0055074	calcium ion homeostasis	0.0119048	0.0119721	0.637261	0.712626	0.690045	548335	1
GO:0043207	response to external biotic stimulus	0.0238095	0.0256069	0.637721	0.712626	0.690045	373874/767734	2
GO:0051707	response to other organism	0.0238095	0.0256069	0.637721	0.712626	0.690045	373874/767734	2
GO:0045893	positive regulation of transcription, DNA-templated	0.0238095	0.0256623	0.6389	0.712626	0.690045	30590/449943	2
GO:0051726	regulation of cell cycle	0.0238095	0.0256623	0.6389	0.712626	0.690045	30637/30590	2
GO:1902680	positive regulation of RNA biosynthetic process	0.0238095	0.0256623	0.6389	0.712626	0.690045	30590/449943	2
GO:1903508	positive regulation of nucleic acid-templated transcription	0.0238095	0.0256623	0.6389	0.712626	0.690045	30590/449943	2
GO:0006520	cellular amino acid metabolic process	0.0119048	0.0120275	0.63897	0.712626	0.690045	791592	1
GO:1904888	cranial skeletal system development	0.0119048	0.0120829	0.640671	0.712782	0.690196	796782	1
GO:0009607	response to biotic stimulus	0.0238095	0.0257732	0.641249	0.712782	0.690196	373874/767734	2
GO:0051049	regulation of transport	0.0238095	0.025884	0.643586	0.712782	0.690196	100002108/393839	2
GO:0002684	positive regulation of immune system process	0.0119048	0.0122492	0.645728	0.712782	0.690196	565074	1
GO:0000375	RNA splicing, via transesterification reactions	0.0119048	0.0123046	0.647398	0.712782	0.690196	403025	1
GO:0000377	RNA splicing, via transesterification reactions with bulged adenosine as nucleophile	0.0119048	0.0123046	0.647398	0.712782	0.690196	403025	1
GO:0000398	mRNA splicing, via spliceosome	0.0119048	0.0123046	0.647398	0.712782	0.690196	403025	1
GO:0050776	regulation of immune response	0.0119048	0.0123046	0.647398	0.712782	0.690196	565074	1
GO:0072503	cellular divalent inorganic cation homeostasis	0.0119048	0.0123046	0.647398	0.712782	0.690196	548335	1
GO:0001568	blood vessel development	0.0238095	0.0262166	0.650526	0.714401	0.691763	30590/100174951	2
GO:0006091	generation of precursor metabolites and energy	0.0119048	0.0124155	0.650714	0.714401	0.691763	436649	1
GO:0006952	defense response	0.0238095	0.0263829	0.653957	0.7165	0.693796	373874/767734	2
GO:0000165	MAPK cascade	0.0119048	0.0125818	0.655631	0.7165	0.693796	325316	1
GO:0030334	regulation of cell migration	0.0119048	0.0125818	0.655631	0.7165	0.693796	100174951	1
GO:0009617	response to bacterium	0.0119048	0.0126372	0.657255	0.7165	0.693796	373874	1
GO:0051094	positive regulation of developmental process	0.0119048	0.0126372	0.657255	0.7165	0.693796	431748	1
GO:0031329	regulation of cellular catabolic process	0.0119048	0.0128589	0.663675	0.722481	0.699587	570852	1
GO:0072507	divalent inorganic cation homeostasis	0.0119048	0.0130252	0.668411	0.726616	0.703591	548335	1
GO:0010256	endomembrane system organization	0.0119048	0.0133023	0.67616	0.734008	0.710749	559540	1
GO:1902533	positive regulation of intracellular signal transduction	0.0119048	0.0134686	0.680722	0.737926	0.714543	373874	1
GO:0140694	non-membrane-bounded organelle assembly	0.0119048	0.013524	0.682229	0.738525	0.715123	677743	1
GO:2000145	regulation of cell motility	0.0119048	0.0135794	0.683729	0.739115	0.715694	100174951	1
GO:0001667	ameboidal-type cell migration	0.0119048	0.0137457	0.688186	0.742896	0.719355	100174951	1
GO:0032535	regulation of cellular component size	0.0119048	0.0138566	0.691123	0.745027	0.721419	431748	1
GO:0048732	gland development	0.0119048	0.0141891	0.699772	0.753301	0.72943	570852	1
GO:0040012	regulation of locomotion	0.0119048	0.0143	0.702601	0.754248	0.730348	100174951	1
GO:0051270	regulation of cellular component movement	0.0119048	0.0143	0.702601	0.754248	0.730348	100174951	1
GO:0009894	regulation of catabolic process	0.0119048	0.0145217	0.708181	0.759185	0.735128	570852	1
GO:0034330	cell junction organization	0.0119048	0.0145771	0.709559	0.759611	0.735541	431748	1
GO:0030855	epithelial cell differentiation	0.0119048	0.0146325	0.710931	0.760029	0.735945	724017	1
GO:0051640	organelle localization	0.0119048	0.0151314	0.722997	0.771861	0.747403	796782	1
GO:0007368	determination of left/right symmetry	0.0119048	0.0152422	0.72561	0.773584	0.749071	405787	1
GO:0034470	ncRNA processing	0.0119048	0.0156856	0.73582	0.78339	0.758566	494086	1
GO:0051301	cell division	0.0119048	0.0159073	0.740783	0.787591	0.762634	30590	1
GO:0008380	RNA splicing	0.0119048	0.0161845	0.746858	0.79296	0.767833	403025	1
GO:0071363	cellular response to growth factor stimulus	0.0119048	0.0166279	0.756286	0.801134	0.775748	30590	1
GO:0070848	response to growth factor	0.0119048	0.0166833	0.75744	0.801134	0.775748	30590	1
GO:0007264	small GTPase mediated signal transduction	0.0119048	0.0167387	0.758589	0.801134	0.775748	751645	1
GO:0009799	specification of symmetry	0.0119048	0.0167941	0.759732	0.801134	0.775748	405787	1
GO:0009855	determination of bilateral symmetry	0.0119048	0.0167941	0.759732	0.801134	0.775748	405787	1
GO:0010608	posttranscriptional regulation of gene expression	0.0119048	0.016905	0.762002	0.802435	0.777007	403025	1
GO:0090066	regulation of anatomical structure size	0.0119048	0.0170713	0.765367	0.804884	0.779379	431748	1
GO:0033365	protein localization to organelle	0.0119048	0.0174593	0.773039	0.811848	0.786122	393734	1
GO:0032270	positive regulation of cellular protein metabolic process	0.0119048	0.0179581	0.782539	0.817362	0.791462	30590	1
GO:0045892	negative regulation of transcription, DNA-templated	0.0119048	0.0179581	0.782539	0.817362	0.791462	30637	1
GO:1903047	mitotic cell cycle process	0.0119048	0.0179581	0.782539	0.817362	0.791462	559540	1
GO:1902679	negative regulation of RNA biosynthetic process	0.0119048	0.0180135	0.783569	0.817362	0.791462	30637	1
GO:1903507	negative regulation of nucleic acid-templated transcription	0.0119048	0.0180135	0.783569	0.817362	0.791462	30637	1
GO:0007169	transmembrane receptor protein tyrosine kinase signaling pathway	0.0119048	0.0182352	0.787645	0.820508	0.794508	767734	1
GO:0006397	mRNA processing	0.0119048	0.0190666	0.802265	0.833203	0.806801	403025	1
GO:0043085	positive regulation of catalytic activity	0.0119048	0.0190666	0.802265	0.833203	0.806801	30590	1
GO:0051247	positive regulation of protein metabolic process	0.0119048	0.019122	0.803204	0.833203	0.806801	30590	1
GO:0034660	ncRNA metabolic process	0.0119048	0.0191775	0.804138	0.833203	0.806801	494086	1
GO:0051253	negative regulation of RNA metabolic process	0.0119048	0.0194546	0.808743	0.836855	0.810336	30637	1
GO:1901700	response to oxygen-containing compound	0.0119048	0.0196209	0.811455	0.838539	0.811968	100004700	1
GO:0002682	regulation of immune system process	0.0119048	0.020286	0.821926	0.848228	0.82135	565074	1
GO:0001501	skeletal system development	0.0119048	0.0204523	0.824453	0.849432	0.822515	559818	1
GO:0090407	organophosphate biosynthetic process	0.0119048	0.0205077	0.825288	0.849432	0.822515	325316	1
GO:0031399	regulation of protein modification process	0.0119048	0.0212282	0.835784	0.859093	0.83187	570360	1
GO:0098609	cell-cell adhesion	0.0119048	0.0213391	0.837343	0.859554	0.832316	554012	1
GO:0007600	sensory perception	0.0119048	0.0216162	0.841176	0.862345	0.835019	322846	1
GO:0045934	negative regulation of nucleobase-containing compound metabolic process	0.0119048	0.0217271	0.842684	0.862748	0.835409	30637	1
GO:0008610	lipid biosynthetic process	0.0119048	0.0218934	0.844919	0.863894	0.836519	325316	1
GO:0006935	chemotaxis	0.0119048	0.0222813	0.850014	0.867957	0.840453	393551	1
GO:0045595	regulation of cell differentiation	0.0119048	0.0231127	0.860382	0.8771	0.849307	431748	1
GO:0042330	taxis	0.0119048	0.0232236	0.86171	0.8771	0.849307	393551	1
GO:0008283	cell population proliferation	0.0119048	0.023279	0.862369	0.8771	0.849307	30590	1
GO:2000113	negative regulation of cellular macromolecule biosynthetic process	0.0119048	0.0242213	0.873111	0.885152	0.857104	30637	1
GO:0009967	positive regulation of signal transduction	0.0119048	0.0242767	0.873716	0.885152	0.857104	373874	1
GO:0010558	negative regulation of macromolecule biosynthetic process	0.0119048	0.0242767	0.873716	0.885152	0.857104	30637	1
GO:0031327	negative regulation of cellular biosynthetic process	0.0119048	0.0249418	0.880763	0.891125	0.862887	30637	1
GO:0009890	negative regulation of biosynthetic process	0.0119048	0.0251635	0.883024	0.892246	0.863973	30637	1
GO:1901137	carbohydrate derivative biosynthetic process	0.0119048	0.0263829	0.894724	0.90289	0.87428	325316	1
GO:0010647	positive regulation of cell communication	0.0119048	0.0268817	0.89917	0.905502	0.876809	373874	1
GO:0023056	positive regulation of signaling	0.0119048	0.0269371	0.899653	0.905502	0.876809	373874	1
GO:0006886	intracellular protein transport	0.0119048	0.0273806	0.903431	0.905721	0.87702	393734	1
GO:0051603	proteolysis involved in cellular protein catabolic process	0.0119048	0.0273806	0.903431	0.905721	0.87702	564472	1
GO:0016567	protein ubiquitination	0.0119048	0.027436	0.903893	0.905721	0.87702	30637	1
GO:0044257	cellular protein catabolic process	0.0119048	0.0276023	0.905267	0.905721	0.87702	564472	1
GO:0098662	inorganic cation transmembrane transport	0.0119048	0.0276577	0.905721	0.905721	0.87702	548335	1
